# Supplementary material for: N-(Quinoxalin-2-yl)-4-toluidine
Source: Acta Crystallogr Sect E Struct Rep Online. 2008 Dec 10;65(Pt 1):o93. doi: 10.1107/S1600536808041160 (PMC2968000; doi:10.1107/S1600536808041160)
Supplement: Supplementary file 2 [file e-65-00o93-Isup2.hkl]

# 
# h,k,l, Fc-squared, Fo-squared, sigma(Fo-squared) and status flag 
# 
data_I
_shelx_title '  Pbca' 
_shelx_refln_list_code          4 
_shelx_F_calc_maximum      397.57 
_exptl_crystal_F_000      1984.00 
_reflns_d_resolution_high  0.7697 
 
loop_ 
 _symmetry_equiv_pos_as_xyz 
 'x, y, z' 
 '-x+1/2, -y, z+1/2' 
 '-x, y+1/2, -z+1/2' 
 'x+1/2, -y+1/2, -z' 
 '-x, -y, -z' 
 'x-1/2, y, -z-1/2' 
 'x, -y-1/2, z-1/2' 
 '-x-1/2, y-1/2, z' 
 
_cell_length_a    12.2081 
_cell_length_b    11.3720 
_cell_length_c    35.0971 
_cell_angle_alpha  90.000 
_cell_angle_beta   90.000 
_cell_angle_gamma  90.000 
 
_shelx_F_squared_multiplier     1.000 
 
loop_ 
 _refln_index_h 
 _refln_index_k 
 _refln_index_l 
 _refln_F_squared_calc 
 _refln_F_squared_meas 
 _refln_F_squared_sigma 
 _refln_observed_status 
   2   0   0    68985.75    68651.31   1346.61 o 
   4   0   0     1744.15     1521.99     58.09 o 
   6   0   0       16.90       49.06     21.03 o 
   8   0   0     4334.15     4536.03    107.22 o 
  10   0   0     1644.06     1523.37     64.84 o 
  12   0   0      838.85      740.82     54.84 o 
  14   0   0      586.45      444.51     76.32 o 
   2   1   0     2906.46     2776.62     34.69 o 
   4   1   0     2297.60     2292.31     43.70 o 
   6   1   0      545.24      537.51     24.84 o 
   8   1   0        0.98       10.08     12.59 o 
  10   1   0     3835.46     3597.75     76.52 o 
  12   1   0      953.18      841.93     40.64 o 
  14   1   0     2326.87     2414.27     85.39 o 
   0   2   0     9226.51     8866.88    110.42 o 
   2   2   0     2315.28     2321.31     56.53 o 
   4   2   0       73.06      115.34     10.12 o 
   6   2   0     5390.29     5269.40     72.10 o 
   8   2   0       72.45       82.95     21.85 o 
  10   2   0     4150.36     4283.12     92.47 o 
  12   2   0       16.52       16.04     21.14 o 
  14   2   0      164.64      206.28     35.12 o 
   2   3   0      258.48      269.17     23.19 o 
   4   3   0      132.73      127.95      9.41 o 
   6   3   0     9040.29     9232.30    112.31 o 
   8   3   0        4.92       17.28      9.41 o 
  10   3   0     6679.55     6750.77    124.11 o 
  12   3   0      247.03      267.94     42.29 o 
  14   3   0        0.41       -2.28     22.67 o 
   0   4   0     8266.75     8559.37    117.12 o 
   2   4   0        9.30       17.43      9.01 o 
   4   4   0     4750.78     4609.97    147.41 o 
   6   4   0     1321.53     1429.88     31.20 o 
   8   4   0     1487.27     1517.60     42.97 o 
  10   4   0        7.69      -26.75     17.83 o 
  12   4   0        0.06      -34.70     34.03 o 
  14   4   0      123.92      112.84     39.56 o 
   2   5   0     7763.83     8368.00    173.06 o 
   4   5   0     1936.69     2011.67     47.32 o 
   6   5   0       82.20      100.43     11.49 o 
   8   5   0      592.11      595.51     45.06 o 
  10   5   0     2020.73     1979.08     97.42 o 
  12   5   0       87.36       60.78     30.23 o 
  14   5   0       20.67       -6.42     31.54 o 
   0   6   0    10215.52    11172.91    156.94 o 
   2   6   0    14663.67    15243.24    204.95 o 
   4   6   0     1642.16     1634.30     45.00 o 
   6   6   0      923.32      814.49     26.00 o 
   8   6   0      393.74      401.67     41.80 o 
  10   6   0     1082.10      971.13     63.93 o 
  12   6   0      334.05      255.72     44.63 o 
  14   6   0      346.43      431.39     60.81 o 
   2   7   0      228.75      239.51     28.63 o 
   4   7   0     1600.54     1544.35     48.85 o 
   6   7   0      305.57      326.17     35.98 o 
   8   7   0        0.97      -14.79     19.82 o 
  10   7   0      112.91       82.11     30.45 o 
  12   7   0     1444.12     1384.01    158.01 o 
   0   8   0     8351.67     8398.97    167.30 o 
   2   8   0      183.38      208.14     22.69 o 
   4   8   0      691.52      653.36     34.53 o 
   6   8   0      440.61      449.85     47.97 o 
   8   8   0     3442.24     3148.42    108.89 o 
  10   8   0      137.53      154.56     57.24 o 
  12   8   0       60.96       81.56     52.95 o 
   2   9   0       89.69       94.74     19.60 o 
   4   9   0      907.99      947.96     43.29 o 
   6   9   0     1158.68     1168.73     65.39 o 
   8   9   0      192.71      200.90     38.81 o 
  10   9   0     2360.34     2287.04    102.73 o 
  12   9   0      662.27      769.65     74.04 o 
   0  10   0      150.51      203.41     43.45 o 
   2  10   0      798.43      675.56     89.40 o 
   4  10   0      511.60      488.35     35.64 o 
   6  10   0      435.96      467.56     50.00 o 
   8  10   0      478.38      420.97    132.00 o 
  10  10   0      485.14      531.27    171.01 o 
   2  11   0     1318.52     1251.30     92.36 o 
   4  11   0       85.45       93.41     30.38 o 
   6  11   0      167.63      152.90     36.24 o 
   8  11   0      668.95      647.03     97.11 o 
  10  11   0      704.02      876.58    122.89 o 
   0  12   0      489.01      489.83     65.57 o 
   2  12   0        0.67      -28.66     28.50 o 
   4  12   0      362.71      486.62    108.56 o 
   6  12   0     2622.52     2606.39    109.53 o 
   8  12   0       91.57      113.57     38.47 o 
   2  13   0       70.74       85.20     45.01 o 
   4  13   0      177.12      165.09     54.20 o 
   6  13   0     1207.16     1272.98    168.68 o 
   1   1   1     3121.36     2997.14     25.13 o 
   2   1   1     9308.86     8979.09     72.31 o 
   3   1   1    20972.94    20799.82    175.16 o 
   4   1   1       65.03       67.04      7.09 o 
   5   1   1       10.58        4.05      6.30 o 
   6   1   1     5554.89     6193.00     69.58 o 
   7   1   1       23.69       14.10      8.23 o 
   8   1   1      158.90      149.66     13.51 o 
   9   1   1       73.52       43.44     11.21 o 
  10   1   1     1482.26     1528.40     54.13 o 
  11   1   1      379.29      395.78     20.57 o 
  12   1   1        0.04       -6.62     11.10 o 
  13   1   1       56.58       57.81     18.70 o 
  14   1   1      164.46      199.84     23.65 o 
  15   1   1        2.04       12.01     21.58 o 
   0   2   1    11482.69    11024.55     95.10 o 
   1   2   1      809.34      805.08     13.56 o 
   2   2   1     1200.43     1263.26     18.32 o 
   3   2   1      663.18      579.75     12.26 o 
   4   2   1        5.41        9.76      4.01 o 
   5   2   1     1472.48     1465.72     20.50 o 
   6   2   1      106.45      161.49      8.49 o 
   7   2   1     1561.91     1502.58     23.91 o 
   8   2   1      384.30      384.69     13.77 o 
   9   2   1      733.91      791.88     20.23 o 
  10   2   1      123.15      134.92     17.74 o 
  11   2   1      313.16      316.26     21.61 o 
  12   2   1      506.23      482.80     32.63 o 
  13   2   1       13.52       -0.70     14.73 o 
  14   2   1       62.41       63.95     19.66 o 
  15   2   1      430.83      469.10     34.51 o 
   1   3   1     3763.81     3689.03     33.34 o 
   2   3   1      279.81      232.77      9.53 o 
   3   3   1     1812.21     1790.04     27.87 o 
   4   3   1        5.98        9.82      4.36 o 
   5   3   1     1591.00     1707.17     22.66 o 
   6   3   1       39.69       25.83      5.66 o 
   7   3   1      132.07       73.10      7.33 o 
   8   3   1       17.08       16.91      6.73 o 
   9   3   1      843.00      955.98     36.74 o 
  10   3   1      682.61      750.89     27.62 o 
  11   3   1      455.39      436.96     32.34 o 
  12   3   1      389.84      367.67     41.54 o 
  13   3   1       61.87       43.56     23.97 o 
  14   3   1      130.57      126.01     25.82 o 
  15   3   1      229.20      254.13     29.21 o 
   0   4   1      105.83      159.31     22.54 o 
   1   4   1      846.23      861.98     15.12 o 
   2   4   1      844.86      768.21     16.77 o 
   3   4   1      189.71      232.82     11.10 o 
   4   4   1      374.26      367.89     14.01 o 
   5   4   1      223.92      249.77      9.52 o 
   6   4   1       10.56        8.14      5.51 o 
   7   4   1      107.79      110.43      8.31 o 
   8   4   1      146.36      165.84     11.72 o 
   9   4   1     1463.93     1427.73     39.46 o 
  10   4   1     2131.76     2083.44     77.69 o 
  11   4   1      513.05      518.48     38.64 o 
  12   4   1        0.02       -3.75     17.28 o 
  13   4   1        0.07       -1.61     19.41 o 
  14   4   1        6.91       20.98     21.11 o 
  15   4   1       25.80       52.27     25.74 o 
   1   5   1      709.98      809.06     16.40 o 
   2   5   1       10.66       -0.17      6.45 o 
   3   5   1      731.00      795.04     20.48 o 
   4   5   1     4269.70     4445.56     55.32 o 
   5   5   1      941.85     1066.40     26.89 o 
   6   5   1      178.48      227.81     10.23 o 
   7   5   1      219.71      214.09     17.02 o 
   8   5   1      131.83      116.92     15.03 o 
   9   5   1      205.14      203.90     25.57 o 
  10   5   1      166.33      144.57     23.14 o 
  11   5   1      477.22      507.25     36.36 o 
  12   5   1      204.35      217.90     29.90 o 
  13   5   1        3.50        2.95     20.05 o 
  14   5   1      171.31      125.39     29.18 o 
   0   6   1     9637.62     9474.12    106.74 o 
   1   6   1        2.36       -8.20      5.47 o 
   2   6   1      100.15      115.44     10.27 o 
   3   6   1      934.39     1041.02     24.92 o 
   4   6   1        0.36        9.71      8.11 o 
   5   6   1      614.74      615.49     20.60 o 
   6   6   1     1259.01     1339.66     23.16 o 
   7   6   1       39.96       60.03     14.35 o 
   8   6   1     1822.03     1721.45     58.20 o 
   9   6   1      116.59      122.44     21.51 o 
  10   6   1       48.94       28.98     22.08 o 
  11   6   1      326.70      289.29     30.64 o 
  12   6   1      152.30      181.60     51.19 o 
  13   6   1       53.01       77.47     31.72 o 
  14   6   1        2.86      -15.21     22.16 o 
   1   7   1      585.00      525.01     16.07 o 
   2   7   1      538.79      555.22     20.42 o 
   3   7   1     3066.96     3235.39     49.78 o 
   4   7   1      433.99      492.84     20.04 o 
   5   7   1       64.34      104.01     12.49 o 
   6   7   1       31.97       41.77     10.71 o 
   7   7   1       33.91       49.75     16.91 o 
   8   7   1      887.18      908.97     41.92 o 
   9   7   1     1487.32     1543.13     54.04 o 
  10   7   1       48.16       39.46     23.69 o 
  11   7   1       38.28       45.04     22.91 o 
  12   7   1        9.01      -16.67     19.46 o 
  13   7   1      807.73      806.79     50.98 o 
   0   8   1      998.90     1018.59     39.15 o 
   1   8   1       23.78       16.43      7.82 o 
   2   8   1      798.44      847.29     34.06 o 
   3   8   1     1282.21     1270.30     61.67 o 
   4   8   1      319.32      361.36     19.61 o 
   5   8   1      315.28      311.74     18.74 o 
   6   8   1     4842.59     4765.78    125.73 o 
   7   8   1       21.59        8.84     15.07 o 
   8   8   1       31.07       59.69     18.84 o 
   9   8   1      660.11      717.41     59.12 o 
  10   8   1      757.35      738.58     59.33 o 
  11   8   1     1465.83     1481.13     60.78 o 
  12   8   1        0.05      -12.90     20.42 o 
  13   8   1       19.71       -3.83     24.23 o 
   1   9   1        4.05       11.68     10.28 o 
   2   9   1      363.48      363.73     22.61 o 
   3   9   1      107.07      102.63     14.90 o 
   4   9   1      525.17      546.22     24.56 o 
   5   9   1     4178.27     4105.02    108.99 o 
   6   9   1     1072.44     1062.61     51.37 o 
   7   9   1     1203.29     1184.10     49.13 o 
   8   9   1        8.38       -2.16     16.75 o 
   9   9   1     3058.03     2988.22     80.34 o 
  10   9   1      222.98      281.01     54.96 o 
  11   9   1     1046.40      971.07     52.96 o 
  12   9   1       12.56       30.57     25.41 o 
   0  10   1     1713.49     1895.15     73.50 o 
   1  10   1      740.23      628.74     31.66 o 
   2  10   1      209.83      250.03     27.76 o 
   3  10   1     1186.14     1158.03     38.73 o 
   4  10   1     1081.22     1120.06     45.52 o 
   5  10   1     1235.39     1237.92     48.84 o 
   6  10   1     1348.34     1352.74     52.60 o 
   7  10   1      803.46      766.88     43.39 o 
   8  10   1       50.35       41.70     23.22 o 
   9  10   1      107.19      107.03     25.10 o 
  10  10   1      130.10      123.25     31.00 o 
  11  10   1       27.31        7.42     21.93 o 
   1  11   1     1227.77     1104.67     61.01 o 
   2  11   1      627.23      681.45     90.02 o 
   3  11   1      256.78      216.80     29.53 o 
   4  11   1      870.30      900.77     58.38 o 
   5  11   1      409.40      532.89     57.01 o 
   6  11   1       45.80       74.00     21.45 o 
   7  11   1       10.05        9.86     18.78 o 
   8  11   1        8.26       -3.27     21.03 o 
   9  11   1      221.64      266.12     34.38 o 
  10  11   1       81.04       45.25     24.37 o 
   0  12   1      623.09      584.20     50.14 o 
   1  12   1       45.25        4.32     23.07 o 
   2  12   1      917.97      916.07     81.92 o 
   3  12   1      157.84      218.13     37.82 o 
   4  12   1      116.37       57.01     24.57 o 
   5  12   1      738.75      770.71     44.84 o 
   6  12   1       52.20       39.59     25.86 o 
   7  12   1       37.81       39.73     23.08 o 
   8  12   1      138.32      149.54     29.45 o 
   9  12   1       67.54       75.66     27.15 o 
   1  13   1       21.01       26.81     27.79 o 
   2  13   1        3.96       18.14     26.96 o 
   3  13   1        0.42        8.75     26.61 o 
   4  13   1     1028.19     1041.62     69.65 o 
   5  13   1     1713.67     1721.36     74.26 o 
   6  13   1      138.89      146.51     29.97 o 
   7  13   1        1.98       12.53     22.64 o 
   1  14   1       75.03      155.59     55.45 o 
   2  14   1      172.71      150.30     61.21 o 
   3  14   1        1.64        6.70     42.68 o 
   4  14   1        0.92      -27.41     41.27 o 
   5  14   1       31.95       -9.97     42.05 o 
   0   0   2     1239.66       -1.05      0.70 o 
   1   0   2     1213.59      909.39     45.90 o 
   2   0   2     9221.52     8552.79    106.34 o 
   3   0   2    12040.63    11514.78    144.11 o 
   4   0   2    23234.52    23442.91    281.63 o 
   5   0   2       15.34       12.76      9.32 o 
   6   0   2     2347.31     2552.41     54.06 o 
   7   0   2     1549.00     1578.01     60.75 o 
   8   0   2      211.23      224.54     21.26 o 
   9   0   2     2250.53     2321.92     53.78 o 
  10   0   2     1006.61     1013.96     38.56 o 
  11   0   2     6743.46     6480.65    146.35 o 
  12   0   2      227.98      313.24     37.86 o 
  13   0   2     1326.75     1357.86     64.27 o 
  14   0   2       49.19      -20.66     21.67 o 
  15   0   2     1930.85     2219.26    105.77 o 
   1   1   2     1460.90     1445.85     20.67 o 
   2   1   2    34280.43    32642.87    246.08 o 
   3   1   2      103.12       96.03      5.92 o 
   4   1   2     4624.19     4431.12     48.85 o 
   5   1   2       23.82       30.20      7.06 o 
   6   1   2     2966.04     2877.53     41.21 o 
   7   1   2       80.35      130.72     12.88 o 
   8   1   2      255.43      241.06     15.40 o 
   9   1   2      304.14      281.32     16.57 o 
  10   1   2       54.74       27.20     11.50 o 
  11   1   2       40.05       17.21     11.31 o 
  12   1   2        6.33        3.43     11.80 o 
  13   1   2      105.65       92.85     25.63 o 
  14   1   2      184.06      199.50     24.52 o 
  15   1   2     1399.18     1610.83     83.91 o 
   0   2   2    16899.65    16483.11    192.21 o 
   1   2   2    10696.79    10200.68     77.27 o 
   2   2   2     2482.15     2308.93     25.53 o 
   3   2   2      365.16      347.18     10.94 o 
   4   2   2     2921.81     3085.74     30.99 o 
   5   2   2     1161.07     1214.18     18.17 o 
   6   2   2     1188.19     1227.32     19.87 o 
   7   2   2     2203.62     2329.43     30.80 o 
   8   2   2      446.57      505.78     15.44 o 
   9   2   2      753.07      786.18     20.08 o 
  10   2   2      454.83      445.47     22.69 o 
  11   2   2      248.68      232.40     22.82 o 
  12   2   2      819.17      736.15     32.19 o 
  13   2   2       94.05       75.17     18.98 o 
  14   2   2       46.86       18.62     18.49 o 
  15   2   2       26.79       14.57     19.82 o 
   1   3   2      209.95      194.25      8.40 o 
   2   3   2       13.65       10.48      4.94 o 
   3   3   2     1051.32     1045.27     15.51 o 
   4   3   2        4.54       18.30      4.37 o 
   5   3   2     8281.45     9110.36     76.34 o 
   6   3   2      331.21      325.22     10.68 o 
   7   3   2     3842.12     3940.63     48.72 o 
   8   3   2     1119.39     1107.57     22.02 o 
   9   3   2       13.64       15.93      8.70 o 
  10   3   2      100.89      126.11     18.09 o 
  11   3   2     1145.48      974.54     37.14 o 
  12   3   2       70.44       26.61     34.80 o 
  13   3   2        6.04        7.14     16.97 o 
  14   3   2        4.76       -3.06     19.12 o 
  15   3   2       34.93       33.85     20.39 o 
   0   4   2     7416.10     7381.58     89.51 o 
   1   4   2       31.78       28.79      5.05 o 
   2   4   2       75.42       88.14      7.80 o 
   3   4   2      696.09      679.51     16.12 o 
   4   4   2     6999.06     7398.83     69.48 o 
   5   4   2      945.17     1097.99     24.07 o 
   6   4   2     1924.06     2106.92     27.48 o 
   7   4   2      206.38      217.61     11.97 o 
   8   4   2       71.71       72.88     13.50 o 
   9   4   2     1060.45     1020.06     36.94 o 
  10   4   2     3598.70     3716.74     81.23 o 
  11   4   2        4.53        0.39     16.69 o 
  12   4   2       16.78       34.97     22.37 o 
  13   4   2        4.16       -8.25     19.02 o 
  14   4   2       12.14       21.23     19.94 o 
  15   4   2      322.96      361.07     32.79 o 
   1   5   2     2555.21     2633.30     30.91 o 
   2   5   2      591.54      630.16     27.65 o 
   3   5   2      112.19      141.04     10.16 o 
   4   5   2       46.46       39.47      8.12 o 
   5   5   2     2621.37     3021.32     39.97 o 
   6   5   2        0.01        0.89      5.61 o 
   7   5   2       95.17       87.88      9.41 o 
   8   5   2      217.94      291.69     25.84 o 
   9   5   2      292.87      279.77     29.07 o 
  10   5   2     2191.91     2064.96     62.99 o 
  11   5   2      861.14      714.69     40.76 o 
  12   5   2        0.96        1.60     18.03 o 
  13   5   2      196.83      200.56     42.57 o 
  14   5   2        0.51        3.07     22.42 o 
   0   6   2     3233.12     3928.53     62.75 o 
   1   6   2      551.20      610.19     22.45 o 
   2   6   2      255.26      298.97     14.00 o 
   3   6   2      168.04      276.63     14.65 o 
   4   6   2       46.08       63.34      9.88 o 
   5   6   2     2514.09     2474.12     35.26 o 
   6   6   2        2.91        5.38      7.31 o 
   7   6   2      434.63      436.82     21.49 o 
   8   6   2      166.37      115.81     20.02 o 
   9   6   2        1.97       -1.78     14.53 o 
  10   6   2       50.79       62.53     21.99 o 
  11   6   2      449.23      419.84     35.49 o 
  12   6   2      335.11      316.89     37.65 o 
  13   6   2       17.71       36.76     33.61 o 
  14   6   2      101.06      129.10     29.86 o 
   1   7   2     2930.58     3078.56     41.00 o 
   2   7   2      563.58      568.16     19.16 o 
   3   7   2      492.17      493.04     20.64 o 
   4   7   2       19.82       14.34      9.16 o 
   5   7   2       63.42       78.53     11.78 o 
   6   7   2      693.02      689.88     23.61 o 
   7   7   2       24.58       34.20     15.21 o 
   8   7   2     4847.89     4699.96     93.46 o 
   9   7   2      130.14      136.16     23.48 o 
  10   7   2      402.41      489.39     56.46 o 
  11   7   2       36.12       25.76     20.31 o 
  12   7   2      195.83      133.71     27.16 o 
  13   7   2       24.75       39.98     25.11 o 
   0   8   2     2980.34     3104.05     60.54 o 
   1   8   2      296.09      245.38     23.16 o 
   2   8   2        0.74       14.53     11.45 o 
   3   8   2      671.07      608.60     23.29 o 
   4   8   2        0.20      -12.85     12.34 o 
   5   8   2     4715.62     4761.03     67.76 o 
   6   8   2     1863.34     1915.33     46.80 o 
   7   8   2      155.45      186.16     23.80 o 
   8   8   2        9.25        9.95     16.17 o 
   9   8   2     1240.11     1292.24     52.33 o 
  10   8   2      580.19      608.59     48.47 o 
  11   8   2     1494.40     1487.13     61.30 o 
  12   8   2      270.57      320.01     36.78 o 
  13   8   2       74.71       83.93     34.28 o 
   1   9   2       70.19       64.59     11.50 o 
   2   9   2      711.95      767.74     45.20 o 
   3   9   2     2797.23     2727.45     55.98 o 
   4   9   2      436.35      443.78     25.79 o 
   5   9   2      170.59      153.37     19.23 o 
   6   9   2      352.11      355.24     30.23 o 
   7   9   2      335.54      389.94     32.48 o 
   8   9   2       16.17       15.36     17.40 o 
   9   9   2      944.81      986.39     77.24 o 
  10   9   2     1575.18     1520.19     63.31 o 
  11   9   2       24.94       46.72     23.53 o 
  12   9   2     1114.77     1123.46     59.43 o 
   0  10   2       87.16      133.75     23.05 o 
   1  10   2      114.39      149.77     20.26 o 
   2  10   2       68.06       47.88     16.39 o 
   3  10   2       54.13       33.67     14.54 o 
   4  10   2      512.23      450.56     35.14 o 
   5  10   2      178.28      189.61     25.04 o 
   6  10   2      132.25      130.76     26.57 o 
   7  10   2       99.30      101.49     27.22 o 
   8  10   2      379.62      448.98     36.98 o 
   9  10   2      103.45      145.59     27.64 o 
  10  10   2        1.38      -28.96     19.31 o 
  11  10   2      268.66      278.10     36.64 o 
   1  11   2      552.97      600.15     61.21 o 
   2  11   2      450.93      414.91     30.21 o 
   3  11   2      524.17      514.27     33.10 o 
   4  11   2       20.11       49.24     16.89 o 
   5  11   2     3203.99     3351.73     82.33 o 
   6  11   2      225.93      235.77     29.44 o 
   7  11   2        5.35       -2.36     19.87 o 
   8  11   2      302.60      285.62     51.03 o 
   9  11   2        0.77      -26.04     26.42 o 
  10  11   2       62.13       72.82     25.40 o 
   0  12   2        3.36        9.83     23.70 o 
   1  12   2       27.44       16.03     25.43 o 
   2  12   2     1596.72     1518.94     76.16 o 
   3  12   2      207.44      220.87     31.67 o 
   4  12   2       63.23       69.35     31.67 o 
   5  12   2      555.46      611.54     41.03 o 
   6  12   2      111.78      135.02     38.55 o 
   7  12   2       36.26       23.75     22.10 o 
   8  12   2       27.91       75.97     32.48 o 
   9  12   2      152.94      170.09     32.65 o 
   1  13   2      111.36      120.34     33.76 o 
   2  13   2       55.65       70.50     30.98 o 
   3  13   2        4.38       13.55     27.97 o 
   4  13   2       64.06      133.51     29.44 o 
   5  13   2      103.93      145.47     51.43 o 
   6  13   2       90.80      119.84     32.19 o 
   7  13   2      138.32      144.35     30.87 o 
   1  14   2       16.82       -4.83     41.27 o 
   2  14   2       56.75       16.82     46.26 o 
   3  14   2      631.57      664.12     87.69 o 
   4  14   2        4.28       49.68     50.00 o 
   5  14   2      181.23      211.51     65.10 o 
   1   1   3    10251.65     9966.65     93.79 o 
   2   1   3     2475.85     2358.49     24.27 o 
   3   1   3      351.53      350.02      8.02 o 
   4   1   3     1206.94     1225.93     23.18 o 
   5   1   3     1448.81     1607.24     27.16 o 
   6   1   3      256.40      336.44     14.63 o 
   7   1   3     1023.78     1146.20     26.33 o 
   8   1   3     1053.61     1058.98     25.25 o 
   9   1   3     2298.49     2178.85     39.07 o 
  10   1   3        5.35       17.29     10.47 o 
  11   1   3     2599.86     2647.15     48.61 o 
  12   1   3      509.11      589.70     25.18 o 
  13   1   3       10.17        6.24     14.19 o 
  14   1   3      675.46      750.24     37.09 o 
  15   1   3        1.60       52.67     23.17 o 
   0   2   3     2910.10     3083.47     39.15 o 
   1   2   3      162.16      182.36      5.40 o 
   2   2   3      229.48      228.43      9.06 o 
   3   2   3     2940.97     2995.48     30.05 o 
   4   2   3        4.69       10.14      4.80 o 
   5   2   3      715.51      794.70     14.31 o 
   6   2   3     3134.00     3363.26     36.74 o 
   7   2   3       28.20       37.71      7.87 o 
   8   2   3      453.81      505.99     20.57 o 
   9   2   3     1631.09     1704.85     37.81 o 
  10   2   3      297.88      281.87     17.22 o 
  11   2   3     1437.77     1432.18     41.21 o 
  12   2   3       88.06       85.81     19.03 o 
  13   2   3       39.43       47.65     17.57 o 
  14   2   3       98.69       73.11     30.39 o 
  15   2   3       17.89       37.61     20.72 o 
   1   3   3      830.48      748.85     14.75 o 
   2   3   3       43.45       39.27      7.15 o 
   3   3   3     1704.07     1598.37     20.62 o 
   4   3   3        5.62       16.44      4.25 o 
   5   3   3     5026.11     5730.29     58.16 o 
   6   3   3       98.01      115.97      7.06 o 
   7   3   3        0.29        0.19      5.22 o 
   8   3   3      551.37      513.11     17.75 o 
   9   3   3       91.18      106.59     11.92 o 
  10   3   3      106.51      111.27     22.33 o 
  11   3   3      317.95      289.87     24.05 o 
  12   3   3        5.47        8.03     15.41 o 
  13   3   3       56.62       54.80     19.66 o 
  14   3   3       78.97       79.25     22.07 o 
  15   3   3      261.50      276.54     29.46 o 
   0   4   3    11917.60    12115.83    135.79 o 
   1   4   3     2551.16     2385.44     26.54 o 
   2   4   3     1525.63     1495.05     26.09 o 
   3   4   3        3.85       -0.45      5.56 o 
   4   4   3        0.02       -2.86      4.88 o 
   5   4   3       49.00       55.70      6.55 o 
   6   4   3       76.11       75.54      7.84 o 
   7   4   3      712.15      695.23     18.80 o 
   8   4   3       67.87       76.29      9.88 o 
   9   4   3       15.11       -6.00     11.17 o 
  10   4   3     2166.86     2055.07     50.67 o 
  11   4   3     1060.02     1075.80     69.82 o 
  12   4   3       31.78        9.80     18.87 o 
  13   4   3        5.26       -5.06     17.12 o 
  14   4   3       85.38      109.52     24.39 o 
  15   4   3       69.57       59.59     21.98 o 
   1   5   3     5635.03     5794.63     52.46 o 
   2   5   3     2968.23     3142.90     40.11 o 
   3   5   3      392.49      440.39     19.37 o 
   4   5   3      570.05      692.19     21.60 o 
   5   5   3     4363.35     4773.25     51.78 o 
   6   5   3       64.96       53.42      6.80 o 
   7   5   3      629.31      663.11     23.62 o 
   8   5   3      376.81      419.80     19.28 o 
   9   5   3       14.63        6.57     14.63 o 
  10   5   3      614.68      601.38     36.35 o 
  11   5   3        0.02       -5.17     16.16 o 
  12   5   3      175.66      197.54     29.30 o 
  13   5   3       52.87       38.55     21.33 o 
  14   5   3      386.55      357.17     34.61 o 
   0   6   3     5659.07     6284.86     87.23 o 
   1   6   3        0.31       -2.88      5.57 o 
   2   6   3      341.45      398.59     17.17 o 
   3   6   3      784.14      884.38     21.87 o 
   4   6   3     3480.02     3632.47     57.03 o 
   5   6   3      885.67     1027.38     33.63 o 
   6   6   3       62.31       65.66      9.02 o 
   7   6   3      632.93      658.48     22.87 o 
   8   6   3      826.81      835.30     56.04 o 
   9   6   3       24.00       30.82     29.02 o 
  10   6   3     1171.32     1114.21     48.03 o 
  11   6   3       37.12       19.10     25.18 o 
  12   6   3      568.67      568.56     43.61 o 
  13   6   3        0.33        2.65     22.30 o 
  14   6   3      360.76      396.07     57.24 o 
   1   7   3     1215.12     1353.58     27.82 o 
   2   7   3     2506.83     2700.48     45.32 o 
   3   7   3       72.18       67.18     11.40 o 
   4   7   3      128.36      125.52     19.31 o 
   5   7   3      182.45      182.30     14.44 o 
   6   7   3     1419.42     1369.53     37.61 o 
   7   7   3      136.62      176.75     27.28 o 
   8   7   3      818.55      851.98     53.82 o 
   9   7   3     1005.98      949.92     68.05 o 
  10   7   3     1091.87     1213.90     52.32 o 
  11   7   3       51.09       66.74     22.39 o 
  12   7   3      306.52      386.10     44.47 o 
  13   7   3       53.73       88.25     28.31 o 
   0   8   3     1364.10     1300.47     40.26 o 
   1   8   3       44.60       31.83      9.74 o 
   2   8   3       60.83       52.96     12.55 o 
   3   8   3        3.65        7.78     10.72 o 
   4   8   3        7.30        1.96     11.04 o 
   5   8   3      124.23      155.85     17.69 o 
   6   8   3      393.98      330.21     23.12 o 
   7   8   3      114.32      117.73     21.38 o 
   8   8   3       28.43       55.77     19.29 o 
   9   8   3      146.57       96.26     21.24 o 
  10   8   3      288.35      227.43     48.18 o 
  11   8   3     1335.20     1315.64     58.60 o 
  12   8   3       35.15       20.07     24.93 o 
  13   8   3      156.16      158.98     32.42 o 
   1   9   3      128.67      178.93     14.94 o 
   2   9   3     1274.30     1306.49     67.31 o 
   3   9   3      237.61      210.71     19.78 o 
   4   9   3      264.88      299.53     22.67 o 
   5   9   3       17.11       12.77     13.86 o 
   6   9   3      167.29      195.02     27.27 o 
   7   9   3        9.18       19.46     17.45 o 
   8   9   3      150.16      196.96     26.29 o 
   9   9   3     1226.37     1219.34     53.89 o 
  10   9   3       65.70       53.51     31.16 o 
  11   9   3      115.69      114.70     27.88 o 
  12   9   3      144.33      134.95     37.61 o 
   0  10   3        3.84        7.08     16.18 o 
   1  10   3       99.68       66.68     14.18 o 
   2  10   3      567.75      560.80     31.65 o 
   3  10   3      157.76      164.72     21.51 o 
   4  10   3       17.51       35.95     15.17 o 
   5  10   3     2353.01     2421.04     57.57 o 
   6  10   3       92.91      129.58     23.50 o 
   7  10   3      107.95      109.80     23.50 o 
   8  10   3      174.19      175.26     27.72 o 
   9  10   3      256.37      231.21     30.91 o 
  10  10   3      418.37      394.56     38.05 o 
  11  10   3      634.68      630.20     64.70 o 
   1  11   3      334.58      297.27     37.30 o 
   2  11   3      499.00      528.25     32.81 o 
   3  11   3      152.41      184.07     24.16 o 
   4  11   3     2295.92     2251.03     82.14 o 
   5  11   3     1941.12     2035.91     63.49 o 
   6  11   3      497.90      489.66     37.67 o 
   7  11   3        0.33       -5.35     19.19 o 
   8  11   3        1.17       16.69     20.32 o 
   9  11   3        5.71       12.70     21.72 o 
  10  11   3       26.98       26.37     23.76 o 
   0  12   3      948.03      962.05     59.80 o 
   1  12   3      613.54      499.74     47.49 o 
   2  12   3      283.48      319.59     41.15 o 
   3  12   3      570.47      584.60     50.65 o 
   4  12   3      282.22      261.51     35.38 o 
   5  12   3      108.32       46.39     24.47 o 
   6  12   3      775.65      850.06     64.00 o 
   7  12   3       19.18        5.98     21.10 o 
   8  12   3       42.04       14.25     23.44 o 
   9  12   3        1.49        0.77     22.95 o 
   1  13   3       98.13       83.48     47.35 o 
   2  13   3      235.93      302.47     64.79 o 
   3  13   3      200.67      226.77     58.09 o 
   4  13   3      424.80      426.34     52.97 o 
   5  13   3     1450.25     1627.39     91.90 o 
   6  13   3       20.77       22.18     31.24 o 
   7  13   3       22.37       38.51     36.76 o 
   1  14   3      193.36      225.37     65.26 o 
   2  14   3      341.97      350.59     73.83 o 
   3  14   3        3.72       -9.66     41.90 o 
   4  14   3       30.95       68.53     52.33 o 
   0   0   4      609.41      638.93     15.37 o 
   1   0   4    25534.25    24756.39    285.74 o 
   2   0   4     9192.99     9191.69     98.56 o 
   3   0   4    33541.34    33635.89    337.39 o 
   4   0   4     9104.38     8728.67    118.34 o 
   5   0   4     3390.18     3457.82     62.20 o 
   6   0   4     2978.22     3151.79     61.97 o 
   7   0   4      390.65      389.48     23.68 o 
   8   0   4       28.28       27.15     13.48 o 
   9   0   4      690.32      645.30     36.57 o 
  10   0   4        0.34      -18.81     12.54 o 
  11   0   4     1761.16     1558.08     50.06 o 
  12   0   4      518.97      533.69     52.09 o 
  13   0   4     4445.57     4543.85    112.97 o 
  14   0   4        2.00       -2.72     22.87 o 
  15   0   4      488.51      376.97     55.37 o 
   1   1   4    31751.34    30234.63    323.92 o 
   2   1   4     8379.90     8158.78     74.54 o 
   3   1   4    36854.16    35559.73    253.34 o 
   4   1   4     1381.56     1346.66     22.16 o 
   5   1   4     1325.21     1316.65     28.75 o 
   6   1   4     1471.07     1386.96     29.45 o 
   7   1   4       55.13       82.10      9.87 o 
   8   1   4      520.00      527.94     19.12 o 
   9   1   4       39.80       73.51     11.39 o 
  10   1   4     2195.34     2108.98     40.72 o 
  11   1   4     1077.41     1117.24     32.21 o 
  12   1   4      122.58      111.85     16.92 o 
  13   1   4      318.79      324.27     24.05 o 
  14   1   4      224.42      252.55     28.82 o 
  15   1   4      954.47      964.55     48.19 o 
   0   2   4     6560.84     5933.34     67.34 o 
   1   2   4     2093.79     2100.88     23.07 o 
   2   2   4       74.03      105.53      7.26 o 
   3   2   4       43.24       37.34      5.96 o 
   4   2   4      144.21      176.15      9.02 o 
   5   2   4        0.02        9.59      5.72 o 
   6   2   4        0.97        4.37      4.93 o 
   7   2   4      136.38      161.21     11.04 o 
   8   2   4     1730.72     1806.61     27.91 o 
   9   2   4      535.99      577.57     20.62 o 
  10   2   4      132.25      192.12     15.13 o 
  11   2   4       31.59       10.05     12.94 o 
  12   2   4       19.42       22.14     14.57 o 
  13   2   4      217.28      180.81     38.32 o 
  14   2   4       11.28       -3.30     16.76 o 
  15   2   4       70.05       80.67     24.27 o 
   1   3   4    16529.61    16541.15    156.26 o 
   2   3   4     2526.67     2379.42     27.92 o 
   3   3   4      973.72     1019.27     26.49 o 
   4   3   4     2390.02     2474.69     28.59 o 
   5   3   4      921.19      918.16     18.90 o 
   6   3   4    10010.57    10423.11     96.12 o 
   7   3   4     5345.08     5492.21     61.01 o 
   8   3   4     2703.81     2716.74     52.40 o 
   9   3   4        8.09        6.41      8.72 o 
  10   3   4        0.21        8.14     12.51 o 
  11   3   4     1478.27     1361.70     42.76 o 
  12   3   4      833.85      757.04     36.98 o 
  13   3   4       46.40       20.44     17.75 o 
  14   3   4        3.25        8.58     26.40 o 
  15   3   4       88.99      113.11     23.29 o 
   0   4   4      311.25      289.64     20.55 o 
   1   4   4      251.10      301.44     12.54 o 
   2   4   4      885.73      954.91     20.78 o 
   3   4   4     1039.84      931.54     23.69 o 
   4   4   4       22.71        8.73      7.38 o 
   5   4   4       78.84       56.59      6.61 o 
   6   4   4      597.02      612.43     16.17 o 
   7   4   4      217.59      263.93     12.53 o 
   8   4   4     1664.83     1714.61     35.34 o 
   9   4   4      330.59      306.59     21.74 o 
  10   4   4      152.98      152.16     19.69 o 
  11   4   4      203.62      235.73     27.94 o 
  12   4   4      219.81      257.16     29.43 o 
  13   4   4      563.71      585.61     47.40 o 
  14   4   4       67.25       52.81     22.38 o 
  15   4   4      471.11      547.36     41.98 o 
   1   5   4     6682.94     6991.75     63.93 o 
   2   5   4     6265.07     6610.32     73.78 o 
   3   5   4        0.00       -6.58      7.21 o 
   4   5   4      267.01      259.86     16.25 o 
   5   5   4      990.56     1012.25     20.72 o 
   6   5   4     1563.67     1665.15     30.04 o 
   7   5   4      129.89      166.71     15.23 o 
   8   5   4      237.14      224.98     17.10 o 
   9   5   4      162.09      199.44     24.54 o 
  10   5   4      301.21      278.89     28.88 o 
  11   5   4     2077.82     1992.10     80.95 o 
  12   5   4        3.28       11.57     24.67 o 
  13   5   4       10.06        5.74     20.69 o 
  14   5   4        4.39        6.30     19.55 o 
   0   6   4      313.65      289.06     17.18 o 
   1   6   4      408.67      438.85     14.11 o 
   2   6   4      295.63      275.96     15.03 o 
   3   6   4       18.11       41.91      9.63 o 
   4   6   4      315.92      362.14     19.49 o 
   5   6   4     1310.44     1291.62     40.72 o 
   6   6   4        0.07        8.76      8.81 o 
   7   6   4       33.99       46.05     10.62 o 
   8   6   4       50.78       44.13     18.53 o 
   9   6   4       16.11       -0.83     13.54 o 
  10   6   4       85.47       63.44     20.38 o 
  11   6   4     1153.17     1116.54     50.44 o 
  12   6   4      118.46      137.40     28.39 o 
  13   6   4       53.99       41.35     24.14 o 
  14   6   4        0.04        0.14     23.14 o 
   1   7   4      920.84     1020.35     22.36 o 
   2   7   4      319.70      370.37     18.22 o 
   3   7   4      144.67      148.35     13.94 o 
   4   7   4      347.37      365.11     22.56 o 
   5   7   4     2224.59     2322.03     48.71 o 
   6   7   4      150.61      172.99     20.36 o 
   7   7   4       59.95       68.74     14.87 o 
   8   7   4     1542.33     1544.74     51.91 o 
   9   7   4       57.94       34.62     21.75 o 
  10   7   4      480.49      420.95     34.80 o 
  11   7   4     1939.02     1826.23    100.04 o 
  12   7   4      567.10      579.46     43.51 o 
  13   7   4        1.31       18.51     24.31 o 
   0   8   4      488.70      488.81     26.35 o 
   1   8   4        8.25        5.60      8.51 o 
   2   8   4      430.55      393.68     21.88 o 
   3   8   4     1282.09     1165.40     31.67 o 
   4   8   4        3.33        2.42     10.80 o 
   5   8   4     1016.53     1027.14     49.04 o 
   6   8   4      192.48      220.88     20.66 o 
   7   8   4        3.45       14.60     17.42 o 
   8   8   4     2677.97     2541.22     68.80 o 
   9   8   4     1131.70     1075.03     64.44 o 
  10   8   4      689.55      736.59     44.02 o 
  11   8   4       72.92       44.34     23.00 o 
  12   8   4      301.10      282.46     35.77 o 
  13   8   4      237.18      301.18     37.64 o 
   1   9   4        1.92       -5.91     10.37 o 
   2   9   4      117.47       71.59     14.91 o 
   3   9   4      987.94      978.03     34.52 o 
   4   9   4      503.76      442.31     26.04 o 
   5   9   4     5953.00     5722.42     90.63 o 
   6   9   4     1984.23     1994.51     75.47 o 
   7   9   4      166.52      145.01     23.04 o 
   8   9   4      734.39      663.82     46.69 o 
   9   9   4      904.88      982.64     49.35 o 
  10   9   4       82.96       76.08     23.78 o 
  11   9   4        9.72       31.53     23.21 o 
  12   9   4       13.56       36.05     25.18 o 
   0  10   4     1335.44     1438.12    106.04 o 
   1  10   4     2204.43     2184.05     46.63 o 
   2  10   4     2270.45     2218.54     57.37 o 
   3  10   4      207.10      222.58     27.97 o 
   4  10   4       73.95       74.66     16.93 o 
   5  10   4       92.47      106.45     18.90 o 
   6  10   4       15.41       32.06     20.17 o 
   7  10   4      314.77      359.15     65.10 o 
   8  10   4      202.96      168.88     27.10 o 
   9  10   4      182.56      213.57     30.59 o 
  10  10   4       82.92       74.34     24.42 o 
  11  10   4       19.74        3.76     23.02 o 
   1  11   4      973.40      831.24     39.39 o 
   2  11   4       46.42       22.93     16.72 o 
   3  11   4       12.88       -1.12     15.12 o 
   4  11   4     1310.88     1297.07     49.31 o 
   5  11   4     1281.95     1333.17     71.81 o 
   6  11   4      170.37      161.87     26.71 o 
   7  11   4       13.84       44.89     20.73 o 
   8  11   4      125.77      172.01     28.95 o 
   9  11   4      250.18      243.98     54.92 o 
  10  11   4        9.14       13.47     22.33 o 
   0  12   4      250.95      203.99     35.08 o 
   1  12   4      575.41      591.66     50.10 o 
   2  12   4      524.74      503.70     34.03 o 
   3  12   4      142.88      134.12     23.99 o 
   4  12   4       51.29       43.18     26.11 o 
   5  12   4      970.51      984.44     55.59 o 
   6  12   4      146.28      189.85     55.91 o 
   7  12   4        7.81       15.41     21.61 o 
   8  12   4       23.95       20.15     23.66 o 
   9  12   4        0.54       14.31     23.93 o 
   1  13   4       21.50      -17.29     35.20 o 
   2  13   4       29.22       46.72     45.32 o 
   3  13   4       12.90       42.68     42.52 o 
   4  13   4      414.50      296.21     48.18 o 
   5  13   4       15.11       29.72     33.48 o 
   6  13   4      168.61      128.18     40.22 o 
   7  13   4        0.90       38.20     35.65 o 
   1  14   4      123.93       47.82     44.39 o 
   2  14   4        3.23       14.95     44.39 o 
   3  14   4        0.20        2.02     42.83 o 
   4  14   4        2.36       53.42     45.01 o 
   1   1   5     8205.10     7969.42     82.80 o 
   2   1   5     6152.58     6092.00     57.77 o 
   3   1   5     7440.73     7288.30     55.37 o 
   4   1   5     3259.76     3106.27     35.12 o 
   5   1   5     1181.46     1327.81     29.87 o 
   6   1   5     4463.89     4601.52     80.75 o 
   7   1   5       28.46       34.62      8.70 o 
   8   1   5      544.30      504.09     18.72 o 
   9   1   5      208.24      233.95     15.69 o 
  10   1   5     2962.46     2818.89     47.83 o 
  11   1   5      210.81      211.14     16.55 o 
  12   1   5      136.09      123.62     17.08 o 
  13   1   5      230.38      196.56     20.84 o 
  14   1   5      148.29      161.88     24.67 o 
  15   1   5      261.22      343.06     46.59 o 
   0   2   5   134288.66   128064.27   1384.22 o 
   1   2   5    13109.78    12959.49    144.37 o 
   2   2   5     8052.80     7620.49     73.00 o 
   3   2   5     5082.59     4959.14     61.48 o 
   4   2   5     9791.69     9705.80     79.91 o 
   5   2   5     6387.52     6448.55     63.43 o 
   6   2   5     8257.52     8844.69     76.49 o 
   7   2   5     2199.75     2263.00     29.84 o 
   8   2   5      119.60      107.97      8.90 o 
   9   2   5      252.82      242.81     20.96 o 
  10   2   5      183.37      209.21     16.59 o 
  11   2   5       70.01       41.67     14.51 o 
  12   2   5       23.43       12.40     14.48 o 
  13   2   5      475.18      504.64     33.61 o 
  14   2   5      236.80      280.24     27.44 o 
  15   2   5       17.30       29.65     21.17 o 
   1   3   5    21045.46    20836.23    164.13 o 
   2   3   5      823.93      847.45     19.65 o 
   3   3   5      282.75      304.30     14.13 o 
   4   3   5     2281.07     2620.83     37.87 o 
   5   3   5     1750.06     1906.10     31.23 o 
   6   3   5       30.99       48.07      7.44 o 
   7   3   5        1.40       10.35      8.11 o 
   8   3   5        9.60       18.40      8.07 o 
   9   3   5       37.05       32.66      9.86 o 
  10   3   5     1153.28     1104.07     37.53 o 
  11   3   5        0.08       -3.52     13.65 o 
  12   3   5        4.57       -8.38     15.32 o 
  13   3   5      285.29      279.66     28.54 o 
  14   3   5       14.78      -15.11     18.60 o 
  15   3   5      170.96      182.19     27.07 o 
   0   4   5      217.13      244.93     12.77 o 
   1   4   5      293.72      308.60     10.86 o 
   2   4   5      248.12      227.44     11.95 o 
   3   4   5     1520.22     1678.94     43.97 o 
   4   4   5     3481.47     3728.48     49.78 o 
   5   4   5        0.33        4.87      6.84 o 
   6   4   5      286.68      304.37     17.20 o 
   7   4   5      143.10      163.62     10.77 o 
   8   4   5        2.61       -7.98      8.31 o 
   9   4   5       44.79       20.53     10.91 o 
  10   4   5        2.25       20.16     14.99 o 
  11   4   5      233.38      217.75     26.70 o 
  12   4   5      350.79      357.65     33.73 o 
  13   4   5       61.02       53.88     19.67 o 
  14   4   5      385.19      440.27     38.67 o 
  15   4   5      136.05      168.95     29.41 o 
   1   5   5      339.07      351.48     14.61 o 
   2   5   5      450.86      447.69     16.78 o 
   3   5   5       56.15       76.33     12.21 o 
   4   5   5      149.00      164.22     12.64 o 
   5   5   5     1524.68     1629.91     36.21 o 
   6   5   5      865.58      848.11     24.26 o 
   7   5   5        1.10        6.79      8.58 o 
   8   5   5      855.01      876.08     38.40 o 
   9   5   5      263.70      262.21     21.51 o 
  10   5   5      685.93      594.79     36.34 o 
  11   5   5       10.08       22.96     18.23 o 
  12   5   5       18.49       20.87     19.62 o 
  13   5   5        2.27        6.71     23.42 o 
  14   5   5       29.38       26.65     21.03 o 
   0   6   5      199.62      136.85     20.05 o 
   1   6   5      566.19      608.16     16.21 o 
   2   6   5      224.98      208.89     17.13 o 
   3   6   5       24.16       46.33      9.88 o 
   4   6   5      669.87      637.24     22.18 o 
   5   6   5       62.07       95.38     13.03 o 
   6   6   5     1743.80     1843.49     36.73 o 
   7   6   5      608.58      653.88     23.71 o 
   8   6   5      236.34      260.13     20.43 o 
   9   6   5      205.05      245.71     26.50 o 
  10   6   5      817.55      781.27     41.70 o 
  11   6   5       76.99       57.20     24.43 o 
  12   6   5      308.81      415.15     37.91 o 
  13   6   5      328.75      353.61     49.17 o 
  14   6   5      459.59      529.71     52.35 o 
   1   7   5     2072.46     2080.25     31.98 o 
   2   7   5      156.99      152.27     19.01 o 
   3   7   5       47.86       33.15     11.58 o 
   4   7   5       17.45        8.86      9.62 o 
   5   7   5      923.93      835.59     29.95 o 
   6   7   5      431.22      436.13     27.39 o 
   7   7   5     2310.46     2101.55     48.79 o 
   8   7   5       18.60       49.68     18.13 o 
   9   7   5     1035.77      956.86     47.86 o 
  10   7   5      163.66      192.86     27.29 o 
  11   7   5       43.70       29.91     20.36 o 
  12   7   5       78.54       86.69     30.87 o 
  13   7   5      102.54       67.97     26.69 o 
   0   8   5       13.27       15.64     11.70 o 
   1   8   5       30.17       12.18      9.75 o 
   2   8   5       43.59       49.29     12.51 o 
   3   8   5      617.01      584.72     24.22 o 
   4   8   5      763.96      825.02     30.75 o 
   5   8   5      901.93      928.95     33.42 o 
   6   8   5     4978.76     4951.86     81.27 o 
   7   8   5     3495.47     3520.53     79.35 o 
   8   8   5     1215.17     1227.83     79.26 o 
   9   8   5      985.85     1024.03     47.60 o 
  10   8   5      425.51      378.63     34.76 o 
  11   8   5       52.37       37.51     22.23 o 
  12   8   5       79.29       53.77     26.17 o 
  13   8   5      110.55      117.84     37.51 o 
   1   9   5      265.82      282.19     19.20 o 
   2   9   5     1156.51     1140.34     36.19 o 
   3   9   5      463.74      424.49     25.12 o 
   4   9   5      177.91      157.08     18.96 o 
   5   9   5      549.82      496.47     35.02 o 
   6   9   5      173.46      217.43     22.00 o 
   7   9   5       17.62        0.91     15.90 o 
   8   9   5     1334.77     1404.70     75.87 o 
   9   9   5      217.86      224.43     29.71 o 
  10   9   5        9.76       24.45     21.49 o 
  11   9   5      414.25      356.21     57.35 o 
  12   9   5       45.89       39.62     25.87 o 
   0  10   5      507.25      499.71     35.20 o 
   1  10   5       20.55       28.96     13.02 o 
   2  10   5     2129.77     1936.55     48.83 o 
   3  10   5       73.32       50.42     24.41 o 
   4  10   5        2.77      -13.53     14.53 o 
   5  10   5       76.03       57.41     17.12 o 
   6  10   5     3617.96     3328.16     94.89 o 
   7  10   5      280.45      292.35     59.28 o 
   8  10   5        8.20      -16.09     18.81 o 
   9  10   5        1.03       13.88     19.90 o 
  10  10   5        0.05       -0.43     19.66 o 
  11  10   5       54.84       51.64     25.36 o 
   1  11   5      437.50      444.32     25.27 o 
   2  11   5       49.69       59.96     18.27 o 
   3  11   5      423.96      395.88     30.60 o 
   4  11   5       18.26        2.49     16.42 o 
   5  11   5      343.19      409.50     39.02 o 
   6  11   5       25.47       54.96     21.31 o 
   7  11   5        0.34       32.85     19.75 o 
   8  11   5       34.73       43.77     22.37 o 
   9  11   5       89.58      121.52     28.46 o 
  10  11   5        0.02        9.16     22.84 o 
   0  12   5       90.39      202.94     54.98 o 
   1  12   5       80.37       56.08     29.96 o 
   2  12   5      229.67      230.00     32.19 o 
   3  12   5      604.22      672.75     46.51 o 
   4  12   5      239.13      295.75     35.10 o 
   5  12   5        7.56        5.87     22.18 o 
   6  12   5      357.83      466.33     45.88 o 
   7  12   5      314.23      273.84     41.18 o 
   8  12   5       24.95       67.74     29.84 o 
   9  12   5      184.27      139.65     36.69 o 
   1  13   5      106.69      112.92     49.68 o 
   2  13   5      244.14      257.30     63.39 o 
   3  13   5      135.07      170.42     32.03 o 
   4  13   5       62.70       67.86     33.48 o 
   5  13   5      729.35      706.07     66.01 o 
   6  13   5        9.57       28.28     35.91 o 
   7  13   5       48.29       31.70     37.27 o 
   1  14   5       49.51      -20.87     40.49 o 
   2  14   5       91.77       88.93     53.89 o 
   3  14   5        6.77       22.12     46.26 o 
   4  14   5       20.88       34.89     45.32 o 
   0   0   6      585.73      611.29     17.69 o 
   1   0   6     3433.68     3220.57     46.35 o 
   2   0   6    24897.74    23901.05    279.57 o 
   3   0   6    30782.10    30429.38    307.60 o 
   4   0   6     9687.72     9519.47    109.07 o 
   5   0   6     6010.82     5705.19     89.32 o 
   6   0   6        1.27       -8.97      9.97 o 
   7   0   6      765.95      670.35     29.95 o 
   8   0   6       66.41       44.92     14.24 o 
   9   0   6      720.53      755.47     36.47 o 
  10   0   6      644.14      717.76     38.62 o 
  11   0   6     1587.46     1595.23     50.10 o 
  12   0   6       36.66       49.78     18.95 o 
  13   0   6      515.78      450.06     49.51 o 
  14   0   6      575.89      522.41     47.21 o 
  15   0   6      146.71      137.43     43.21 o 
   1   1   6     1009.23      955.35     14.37 o 
   2   1   6    61367.91    60479.78    486.29 o 
   3   1   6    65379.01    63657.32    444.34 o 
   4   1   6     3685.82     3675.21     37.40 o 
   5   1   6      697.20      731.47     18.36 o 
   6   1   6      549.54      705.21     23.17 o 
   7   1   6      862.73      994.95     24.77 o 
   8   1   6      328.86      352.54     16.50 o 
   9   1   6      593.47      540.59     20.93 o 
  10   1   6      774.32      804.16     24.09 o 
  11   1   6       45.10       53.81     12.28 o 
  12   1   6      440.28      438.27     26.76 o 
  13   1   6     1188.35     1115.45     37.48 o 
  14   1   6      519.62      592.56     33.98 o 
  15   1   6      188.99      209.14     29.14 o 
   0   2   6    24999.19    24956.47    255.07 o 
   1   2   6      232.43      218.57      9.83 o 
   2   2   6      809.38      776.94     13.11 o 
   3   2   6       38.96       40.38      4.72 o 
   4   2   6       49.87       31.77      6.37 o 
   5   2   6      299.97      360.98     13.23 o 
   6   2   6      159.77      197.32     12.47 o 
   7   2   6       57.88       48.64      6.18 o 
   8   2   6       48.71       46.81     10.40 o 
   9   2   6     2278.41     2339.84     37.34 o 
  10   2   6     2552.02     2466.12     40.59 o 
  11   2   6     3924.52     3649.81     64.41 o 
  12   2   6      276.03      238.85     22.51 o 
  13   2   6      540.90      561.72     31.43 o 
  14   2   6        1.94      -11.25     16.62 o 
  15   2   6      101.93       91.25     24.29 o 
   1   3   6    16617.98    16402.43    142.03 o 
   2   3   6      204.70      267.03      8.42 o 
   3   3   6      327.28      311.40     15.22 o 
   4   3   6       31.12       15.63      7.23 o 
   5   3   6        1.28       -6.72      4.76 o 
   6   3   6     2246.12     2253.90     34.21 o 
   7   3   6      372.27      449.14     15.91 o 
   8   3   6     2937.13     3137.84     54.54 o 
   9   3   6      713.38      716.53     25.31 o 
  10   3   6      838.64      847.05     29.22 o 
  11   3   6       17.63       -4.39     15.22 o 
  12   3   6        1.88        0.36     16.18 o 
  13   3   6        4.56        9.55     16.99 o 
  14   3   6       16.40       28.28     20.33 o 
  15   3   6       18.96       31.73     20.08 o 
   0   4   6       31.12       10.54      7.04 o 
   1   4   6     1267.46     1250.43     20.83 o 
   2   4   6      321.31      367.42     17.32 o 
   3   4   6      180.63      223.05     12.52 o 
   4   4   6       99.10       78.64     10.11 o 
   5   4   6     1095.58     1198.19     30.12 o 
   6   4   6      583.52      654.23     22.85 o 
   7   4   6      751.84      710.70     19.98 o 
   8   4   6        3.95        9.56      9.11 o 
   9   4   6       49.21       45.53     12.09 o 
  10   4   6        0.29        3.81     12.70 o 
  11   4   6       29.03       37.30     18.07 o 
  12   4   6      329.77      311.03     35.29 o 
  13   4   6       31.24       58.68     20.56 o 
  14   4   6       16.44       19.60     20.47 o 
  15   4   6       39.70       14.55     24.30 o 
   1   5   6      106.81      125.18      9.41 o 
   2   5   6     3003.94     3311.32     40.62 o 
   3   5   6     4428.63     4646.15     59.27 o 
   4   5   6     1385.72     1359.61     29.49 o 
   5   5   6        4.41       13.17      8.30 o 
   6   5   6        0.05        0.68      7.90 o 
   7   5   6       78.97       51.05     11.52 o 
   8   5   6      877.94      731.50     31.43 o 
   9   5   6      167.28      189.53     19.32 o 
  10   5   6        2.96        1.13     15.57 o 
  11   5   6      224.93      257.14     29.28 o 
  12   5   6      244.75      259.09     31.73 o 
  13   5   6        2.55       17.26     18.84 o 
  14   5   6       28.70       56.19     22.90 o 
   0   6   6      969.85      927.13     27.37 o 
   1   6   6      102.94       86.57      9.21 o 
   2   6   6     3010.47     3075.85     50.82 o 
   3   6   6      845.07      896.16     25.08 o 
   4   6   6     2281.79     2402.17     45.20 o 
   5   6   6      481.66      433.06     23.59 o 
   6   6   6     2142.84     2088.23     45.25 o 
   7   6   6      151.49      158.97     14.67 o 
   8   6   6       78.00       77.52     12.92 o 
   9   6   6      794.98      743.47     39.10 o 
  10   6   6       10.21        6.02     16.41 o 
  11   6   6      485.67      469.93     46.23 o 
  12   6   6        4.75      -25.79     17.20 o 
  13   6   6      154.04      213.16     32.62 o 
  14   6   6      192.73      152.56     27.86 o 
   1   7   6       52.85       47.01      9.20 o 
   2   7   6       55.61      115.98     13.77 o 
   3   7   6      148.46      143.54     13.92 o 
   4   7   6       63.48       62.68     11.78 o 
   5   7   6      209.96      214.46     18.27 o 
   6   7   6     3516.03     3383.59     62.20 o 
   7   7   6        0.80       -6.09      9.66 o 
   8   7   6       29.30       20.66     15.40 o 
   9   7   6       17.39        8.63     18.34 o 
  10   7   6      892.98      858.54     54.25 o 
  11   7   6        4.59       10.02     20.02 o 
  12   7   6      131.49      219.09     32.02 o 
  13   7   6      154.72      232.87     34.77 o 
   0   8   6     5846.62     6394.00     96.29 o 
   1   8   6      118.39      107.68     13.55 o 
   2   8   6      335.30      309.82     22.21 o 
   3   8   6        4.77       28.58     12.25 o 
   4   8   6      417.15      402.63     21.73 o 
   5   8   6      469.50      507.98     26.44 o 
   6   8   6      617.08      563.80     32.27 o 
   7   8   6     3097.65     2892.07     71.29 o 
   8   8   6      348.99      302.99     32.78 o 
   9   8   6      968.40      933.35     45.88 o 
  10   8   6      182.08      217.36     29.36 o 
  11   8   6      301.71      307.98     34.49 o 
  12   8   6      317.56      329.82     39.90 o 
  13   8   6       30.73        9.64     25.29 o 
   1   9   6       89.82       88.70     13.97 o 
   2   9   6      147.99      145.04     21.82 o 
   3   9   6        6.91        9.82     12.52 o 
   4   9   6     1507.62     1469.70     42.31 o 
   5   9   6        6.75       10.12     13.80 o 
   6   9   6     1695.12     1702.85     49.89 o 
   7   9   6      115.09      147.71     27.65 o 
   8   9   6      746.45      789.28     75.58 o 
   9   9   6      532.83      607.22     41.20 o 
  10   9   6      416.26      395.51     36.85 o 
  11   9   6      186.06      226.76     32.40 o 
  12   9   6      308.22      361.95     40.56 o 
   0  10   6     1170.29     1317.58     43.21 o 
   1  10   6      279.59      271.11     20.08 o 
   2  10   6      288.63      306.91     23.51 o 
   3  10   6       59.46       56.46     15.70 o 
   4  10   6      852.29      906.29     47.23 o 
   5  10   6     1506.20     1465.55     45.93 o 
   6  10   6       17.64       36.29     19.20 o 
   7  10   6      497.39      503.76     42.22 o 
   8  10   6        0.25       -3.46     18.37 o 
   9  10   6       13.25      -10.21     18.57 o 
  10  10   6       84.14       45.10     23.17 o 
  11  10   6       92.66       76.93     27.24 o 
   1  11   6     1042.50      832.52     32.32 o 
   2  11   6       17.46       16.87     15.32 o 
   3  11   6        5.77       -3.27     16.12 o 
   4  11   6       91.90      104.94     35.50 o 
   5  11   6        0.87       12.11     20.04 o 
   6  11   6      287.00      358.03     38.07 o 
   7  11   6       23.20       39.88     21.26 o 
   8  11   6      137.31       97.37     25.15 o 
   9  11   6       29.89       68.69     25.54 o 
  10  11   6      322.03      336.91     39.35 o 
   0  12   6      130.29      118.68     37.54 o 
   1  12   6      491.63      518.08     52.48 o 
   2  12   6        1.97      -11.48     20.13 o 
   3  12   6      325.03      365.48     38.03 o 
   4  12   6      662.95      627.13     46.57 o 
   5  12   6      672.35      733.83     64.32 o 
   6  12   6     1071.54     1098.72     78.27 o 
   7  12   6        7.79       76.94     37.36 o 
   8  12   6        0.89       -1.64     26.18 o 
   9  12   6       36.44       25.57     30.99 o 
   1  13   6        8.90       -5.61     37.38 o 
   2  13   6      239.10      235.71     46.80 o 
   3  13   6       78.33       69.26     26.92 o 
   4  13   6      235.15      352.78     71.57 o 
   5  13   6     1338.73     1263.11    190.95 o 
   6  13   6       10.53       -8.91     30.73 o 
   7  13   6      136.46      176.52     63.62 o 
   1  14   6        4.10      -37.07     40.65 o 
   2  14   6       31.90       82.24     48.91 o 
   3  14   6      205.40      143.13     61.05 o 
   4  14   6        7.14       -3.58     43.92 o 
   1   1   7    38150.67    36825.71    299.63 o 
   2   1   7     2866.62     2977.83     33.22 o 
   3   1   7    11295.72    10699.81     84.38 o 
   4   1   7    10788.63    10523.35     79.70 o 
   5   1   7     1627.50     1852.90     25.81 o 
   6   1   7     1013.90     1011.62     21.49 o 
   7   1   7        7.90       -7.26      7.28 o 
   8   1   7      149.28      134.60     12.92 o 
   9   1   7       25.47       16.60      8.93 o 
  10   1   7      547.53      495.69     19.97 o 
  11   1   7      711.12      655.86     23.68 o 
  12   1   7      182.01      212.36     21.78 o 
  13   1   7       92.10       92.83     22.03 o 
  14   1   7       96.82      104.42     21.13 o 
  15   1   7      117.35       94.14     24.57 o 
   0   2   7     9631.55     9426.93    122.50 o 
   1   2   7    13651.16    13253.88    107.09 o 
   2   2   7     5953.50     5887.67     57.95 o 
   3   2   7      487.20      514.84     14.76 o 
   4   2   7       48.63       38.63      8.00 o 
   5   2   7     2349.98     2236.79     28.88 o 
   6   2   7     1022.83     1020.01     21.40 o 
   7   2   7       41.79       36.57      8.77 o 
   8   2   7      180.17      159.86     12.23 o 
   9   2   7      303.03      332.66     16.26 o 
  10   2   7     4001.85     3961.18     59.33 o 
  11   2   7      504.47      546.40     27.51 o 
  12   2   7       81.69       95.86     17.72 o 
  13   2   7       15.77       15.84     15.79 o 
  14   2   7        6.69       -7.01     17.72 o 
  15   2   7      348.62      454.38     43.01 o 
   1   3   7    23181.35    22879.21    194.19 o 
   2   3   7      146.57      157.28      9.75 o 
   3   3   7     3761.53     3922.62     48.15 o 
   4   3   7     3131.95     3275.73     44.48 o 
   5   3   7      782.39      853.27     20.83 o 
   6   3   7       11.16        3.49      6.19 o 
   7   3   7       13.37       53.22      8.67 o 
   8   3   7      234.63      252.24     16.13 o 
   9   3   7      745.72      781.37     27.80 o 
  10   3   7      163.87      143.06     17.52 o 
  11   3   7        3.65       25.76     13.77 o 
  12   3   7       65.80       54.07     22.01 o 
  13   3   7       57.07       75.93     20.76 o 
  14   3   7        0.00        4.18     22.93 o 
  15   3   7      108.65      122.46     24.30 o 
   0   4   7    11990.28    12351.63    138.32 o 
   1   4   7     3058.69     3233.23     37.62 o 
   2   4   7      555.84      541.61     14.30 o 
   3   4   7     3616.46     3720.44     48.92 o 
   4   4   7      329.92      329.72     20.48 o 
   5   4   7      609.00      632.37     18.79 o 
   6   4   7      351.35      338.99     16.30 o 
   7   4   7       11.16        2.64      8.04 o 
   8   4   7      718.35      701.50     26.42 o 
   9   4   7      301.18      302.17     19.01 o 
  10   4   7      785.67      743.78     32.78 o 
  11   4   7        0.61       -3.67     14.35 o 
  12   4   7      486.31      460.35     32.08 o 
  13   4   7      376.38      395.53     32.65 o 
  14   4   7       80.55      132.52     26.46 o 
  15   4   7       37.63       38.23     23.92 o 
   1   5   7    10436.19    11259.04    101.28 o 
   2   5   7       22.99       -0.93      6.36 o 
   3   5   7       82.26      124.73     11.43 o 
   4   5   7        2.43       -5.83      6.94 o 
   5   5   7     1471.77     1464.63     31.90 o 
   6   5   7        6.81       16.61      8.78 o 
   7   5   7       41.84       17.89     12.09 o 
   8   5   7      292.25      284.33     23.03 o 
   9   5   7       43.48       48.61     17.85 o 
  10   5   7        9.27      -14.41     15.30 o 
  11   5   7      525.59      560.70     54.76 o 
  12   5   7       30.73       56.76     22.18 o 
  13   5   7      187.61      196.46     26.63 o 
  14   5   7       80.75      104.58     25.49 o 
   0   6   7     9233.92     9909.81    123.56 o 
   1   6   7     1416.26     1405.14     31.79 o 
   2   6   7      501.95      513.85     17.39 o 
   3   6   7     2121.90     2317.64     40.69 o 
   4   6   7       16.32       22.69      9.28 o 
   5   6   7        1.60        4.74      8.73 o 
   6   6   7        0.30       -9.98      9.21 o 
   7   6   7      451.74      430.89     20.56 o 
   8   6   7        4.64        5.30      9.96 o 
   9   6   7     2309.41     2056.45     79.29 o 
  10   6   7     1149.16     1135.47     48.87 o 
  11   6   7      342.78      324.26     50.29 o 
  12   6   7        0.68        1.50     32.80 o 
  13   6   7      215.61      271.11     35.41 o 
  14   6   7        4.06       16.50     22.10 o 
   1   7   7      149.03      144.22     11.67 o 
   2   7   7       85.95       99.15     14.16 o 
   3   7   7     2768.61     2593.42     49.71 o 
   4   7   7      176.03      203.12     16.19 o 
   5   7   7     2542.62     2502.34     62.69 o 
   6   7   7      719.86      709.72     29.18 o 
   7   7   7       73.10       64.08     12.87 o 
   8   7   7      986.31      985.68     50.94 o 
   9   7   7      463.39      413.11     32.90 o 
  10   7   7      175.80      159.68     26.08 o 
  11   7   7        4.31       -3.38     18.87 o 
  12   7   7        9.34       30.77     22.05 o 
  13   7   7       24.59       26.42     24.67 o 
   0   8   7       17.29        4.54     11.13 o 
   1   8   7       84.28       87.19     11.46 o 
   2   8   7      811.56      856.81     29.87 o 
   3   8   7      899.17      897.73     31.72 o 
   4   8   7       34.98       31.82     11.80 o 
   5   8   7     1494.32     1414.19     42.78 o 
   6   8   7     5917.11     5982.55     92.54 o 
   7   8   7     2797.62     2742.55     59.74 o 
   8   8   7        2.29       -3.17     15.54 o 
   9   8   7       80.44       73.44     20.93 o 
  10   8   7       20.34      -25.11     16.74 o 
  11   8   7       74.35       76.16     24.00 o 
  12   8   7      516.14      513.06     43.26 o 
  13   8   7      113.99      100.63     31.16 o 
   1   9   7     2308.36     2322.03     41.62 o 
   2   9   7     1241.81     1305.41     38.52 o 
   3   9   7       91.30       91.23     15.63 o 
   4   9   7      449.61      389.18     25.12 o 
   5   9   7     1368.17     1370.51     41.74 o 
   6   9   7     3121.07     2939.56     80.56 o 
   7   9   7       85.73       73.99     20.38 o 
   8   9   7      353.58      363.50     32.76 o 
   9   9   7      292.53      301.93     63.75 o 
  10   9   7      310.83      295.87     44.91 o 
  11   9   7       79.61       87.96     27.09 o 
  12   9   7        0.00       12.64     24.00 o 
   0  10   7      160.41      205.71     21.91 o 
   1  10   7       35.74       27.12     13.08 o 
   2  10   7      361.77      351.25     25.03 o 
   3  10   7      826.63      876.34     35.39 o 
   4  10   7     2081.17     2033.97     57.65 o 
   5  10   7      115.00      137.83     25.79 o 
   6  10   7      907.42      891.59     67.82 o 
   7  10   7      345.78      414.79     35.10 o 
   8  10   7       42.51       39.29     20.16 o 
   9  10   7       12.68       -5.91     19.18 o 
  10  10   7       53.57       41.40     24.03 o 
  11  10   7       43.97       64.96     26.44 o 
   1  11   7       38.38       61.31     15.28 o 
   2  11   7       14.28        7.52     14.50 o 
   3  11   7       90.22       60.52     19.12 o 
   4  11   7     1246.80     1173.53     47.31 o 
   5  11   7        4.04      -15.12     16.54 o 
   6  11   7       86.75       96.31     27.29 o 
   7  11   7      302.59      309.20     32.75 o 
   8  11   7       91.75      123.29     37.10 o 
   9  11   7      159.50      179.96     29.93 o 
  10  11   7        0.11      -13.80     21.40 o 
   0  12   7      210.65      220.78     40.54 o 
   1  12   7       56.73       34.16     22.98 o 
   2  12   7        6.38      -17.27     19.54 o 
   3  12   7     1127.34     1034.67     54.86 o 
   4  12   7      250.28      232.43     34.70 o 
   5  12   7        6.36        5.13     27.67 o 
   6  12   7      160.66      161.21     40.58 o 
   7  12   7      406.36      451.13     90.49 o 
   8  12   7       40.73       73.15     63.39 o 
   1  13   7      135.42      105.99     36.23 o 
   2  13   7        4.43        2.16     51.55 o 
   3  13   7      181.82      169.74     32.17 o 
   4  13   7      412.38      516.47     83.95 o 
   5  13   7       61.38       54.75     48.59 o 
   6  13   7        1.53      -27.74     31.79 o 
   7  13   7       82.27       51.14     36.49 o 
   1  14   7        1.12       28.50     44.23 o 
   2  14   7      375.15      518.96     85.04 o 
   3  14   7       25.43       58.09     50.31 o 
   4  14   7        2.24       -4.98     42.68 o 
   0   0   8     8754.77     8103.08    126.10 o 
   1   0   8      161.71      207.59     11.05 o 
   2   0   8    15055.66    14681.85    155.92 o 
   3   0   8        6.51       -4.32      6.76 o 
   4   0   8     1831.55     1865.30     34.42 o 
   5   0   8    19895.64    19694.19    212.08 o 
   6   0   8     2147.97     2154.30     52.08 o 
   7   0   8        0.75      -14.70      9.97 o 
   8   0   8      168.62      159.44     19.94 o 
   9   0   8       40.04       41.71     17.11 o 
  10   0   8     4204.73     4143.55     91.01 o 
  11   0   8       21.28       -0.19     17.63 o 
  12   0   8     3709.98     3744.92     82.57 o 
  13   0   8     1659.92     1725.14     68.46 o 
  14   0   8      792.91      864.96     55.76 o 
  15   0   8      231.12      183.99     36.10 o 
   1   1   8    23633.65    22705.62    189.12 o 
   2   1   8     3946.98     4024.30     42.50 o 
   3   1   8    14156.98    14429.34    117.93 o 
   4   1   8       33.14       32.58      5.96 o 
   5   1   8       19.46       33.36      6.63 o 
   6   1   8    10768.28    11035.58    101.44 o 
   7   1   8     1091.44      899.16     23.37 o 
   8   1   8      177.54      175.22     14.44 o 
   9   1   8       35.59       28.05      9.44 o 
  10   1   8      217.67      216.85     15.58 o 
  11   1   8      248.24      254.33     19.15 o 
  12   1   8      143.95      114.03     18.91 o 
  13   1   8      366.03      429.70     26.37 o 
  14   1   8       22.86       17.41     17.64 o 
  15   1   8       33.61        9.87     20.40 o 
   0   2   8   158062.77   152006.52   1852.45 o 
   1   2   8      745.28      694.13     11.05 o 
   2   2   8     1616.74     1638.62     27.01 o 
   3   2   8      461.60      415.99     11.00 o 
   4   2   8      159.74      166.96      9.75 o 
   5   2   8      202.92      281.34     10.94 o 
   6   2   8     2488.64     2716.87     34.86 o 
   7   2   8     1596.97     1698.43     28.16 o 
   8   2   8      525.89      555.69     20.84 o 
   9   2   8      492.80      549.59     19.42 o 
  10   2   8     3386.33     3362.78     62.22 o 
  11   2   8      181.41      185.26     17.52 o 
  12   2   8        0.15       -5.29     13.48 o 
  13   2   8      408.81      393.13     28.43 o 
  14   2   8       15.51        8.06     18.95 o 
  15   2   8       24.87        4.85     21.17 o 
   1   3   8      106.43      114.46      7.56 o 
   2   3   8     9664.39    10266.83     95.58 o 
   3   3   8     3847.68     4080.76     50.00 o 
   4   3   8    12296.76    13011.85    124.58 o 
   5   3   8      497.57      483.28     19.25 o 
   6   3   8        2.92       -6.62      6.82 o 
   7   3   8      534.95      621.07     24.10 o 
   8   3   8      314.98      329.63     15.46 o 
   9   3   8       16.35       18.54     10.43 o 
  10   3   8     3126.97     2994.99     62.74 o 
  11   3   8      808.68      818.97     32.33 o 
  12   3   8       56.02       64.39     16.63 o 
  13   3   8       16.91       20.81     18.15 o 
  14   3   8        6.74      -21.19     18.70 o 
  15   3   8      122.36      127.54     30.96 o 
   0   4   8     1090.63     1063.13     24.11 o 
   1   4   8        0.40       -7.29      5.18 o 
   2   4   8      528.52      546.43     20.81 o 
   3   4   8     3707.75     4241.24     53.74 o 
   4   4   8     2451.46     2406.75     38.86 o 
   5   4   8     3785.97     3914.66     54.29 o 
   6   4   8      405.75      362.97     16.00 o 
   7   4   8        2.52       14.69      8.96 o 
   8   4   8      298.03      323.57     18.42 o 
   9   4   8     1272.15     1328.56     34.59 o 
  10   4   8       46.35        4.51     13.62 o 
  11   4   8      338.82      398.93     25.64 o 
  12   4   8      100.27       75.55     20.17 o 
  13   4   8       59.91       42.60     20.53 o 
  14   4   8      978.43     1144.12     50.87 o 
  15   4   8       82.80      134.56     28.07 o 
   1   5   8     3995.75     4371.32     49.45 o 
   2   5   8       79.42      128.90      9.58 o 
   3   5   8      246.30      266.03     15.59 o 
   4   5   8       20.97       47.00      9.40 o 
   5   5   8      109.21      102.15     11.95 o 
   6   5   8        9.11       22.74      8.66 o 
   7   5   8     1646.05     1522.63     34.48 o 
   8   5   8     1218.47     1196.06     33.89 o 
   9   5   8        0.62       -7.46     10.10 o 
  10   5   8     1575.57     1492.40     44.83 o 
  11   5   8       11.11       -8.66     16.49 o 
  12   5   8       37.36       52.06     18.65 o 
  13   5   8       70.37       82.15     22.45 o 
  14   5   8       50.67      -29.91     25.64 o 
   0   6   8     3823.17     4093.42     64.60 o 
   1   6   8       64.95       93.86      9.60 o 
   2   6   8     1113.95     1155.55     25.08 o 
   3   6   8       48.02       58.27     17.12 o 
   4   6   8     1164.63     1031.16     32.15 o 
   5   6   8     1233.73     1195.26     30.89 o 
   6   6   8     2819.48     2874.32     57.87 o 
   7   6   8       25.70       26.17     10.83 o 
   8   6   8      515.94      532.48     29.02 o 
   9   6   8       21.43       34.25     13.87 o 
  10   6   8      219.06      264.56     29.26 o 
  11   6   8      360.08      440.86     36.46 o 
  12   6   8      497.74      485.50     39.63 o 
  13   6   8      187.62      198.94     29.40 o 
  14   6   8       96.82       84.61     25.87 o 
   1   7   8      808.17      830.07     21.99 o 
   2   7   8       30.98       17.95      8.65 o 
   3   7   8     1390.76     1329.31     35.06 o 
   4   7   8      140.84      150.33     14.86 o 
   5   7   8       33.75        1.55     10.21 o 
   6   7   8      574.50      553.39     26.61 o 
   7   7   8       39.54       63.15     12.68 o 
   8   7   8     2810.00     2591.75     67.55 o 
   9   7   8      265.97      371.78     37.70 o 
  10   7   8     1169.96     1137.27     50.28 o 
  11   7   8      531.03      580.26     46.83 o 
  12   7   8        0.03      -19.75     19.97 o 
  13   7   8       11.39       36.69     25.01 o 
   0   8   8      300.46      263.72     20.20 o 
   1   8   8      348.16      301.21     16.16 o 
   2   8   8      156.11      142.36     16.16 o 
   3   8   8      691.03      726.92     28.79 o 
   4   8   8      421.33      464.33     25.12 o 
   5   8   8        1.32       20.72     12.24 o 
   6   8   8     3160.44     3216.60     63.86 o 
   7   8   8      845.21      857.00     34.71 o 
   8   8   8      248.28      236.64     36.60 o 
   9   8   8     1862.72     1852.61     90.53 o 
  10   8   8      767.17      638.26     48.04 o 
  11   8   8       10.37        9.71     19.61 o 
  12   8   8       13.64       30.77     27.18 o 
  13   8   8      566.66      663.68     49.83 o 
   1   9   8     3031.34     3010.09     59.43 o 
   2   9   8     2090.96     2105.77     51.28 o 
   3   9   8      525.30      519.12     27.82 o 
   4   9   8      209.81      176.77     19.77 o 
   5   9   8      589.22      588.51     37.00 o 
   6   9   8      148.56      137.23     19.63 o 
   7   9   8       59.85       78.76     29.52 o 
   8   9   8        5.58      -16.52     16.57 o 
   9   9   8        5.74        2.45     17.87 o 
  10   9   8      182.48      154.49     27.36 o 
  11   9   8       13.48      -20.68     20.19 o 
  12   9   8       11.67      -16.76     21.18 o 
   0  10   8    12715.69    12510.34    168.12 o 
   1  10   8        2.72       -0.13     12.06 o 
   2  10   8      897.71      902.28     51.84 o 
   3  10   8       43.19       57.89     16.21 o 
   4  10   8       34.99       30.17     15.72 o 
   5  10   8        5.85       36.49     17.75 o 
   6  10   8       66.10       49.06     22.94 o 
   7  10   8      221.71      218.71     28.21 o 
   8  10   8      536.75      532.00     38.98 o 
   9  10   8       33.04       -4.92     19.23 o 
  10  10   8       35.86       19.75     21.14 o 
  11  10   8      495.18      535.95     45.32 o 
   1  11   8      592.52      572.65     32.13 o 
   2  11   8      545.55      629.58     57.90 o 
   3  11   8      307.04      264.48     32.17 o 
   4  11   8       10.43       -4.80     19.02 o 
   5  11   8     1128.24     1198.81     70.59 o 
   6  11   8      158.46      114.62     42.44 o 
   7  11   8        2.92      -14.98     41.20 o 
   8  11   8        5.97       12.99     28.02 o 
   9  11   8      170.85      173.92     35.44 o 
  10  11   8      118.26       97.53     33.46 o 
   0  12   8      280.51      300.85     46.13 o 
   1  12   8       69.57       46.66     45.91 o 
   2  12   8        0.46       18.98     18.68 o 
   3  12   8       52.06       36.77     27.64 o 
   4  12   8       99.13      100.69     28.76 o 
   5  12   8      525.26      548.19     58.51 o 
   6  12   8       80.03       47.86     32.11 o 
   7  12   8      126.29      204.20     43.93 o 
   8  12   8       79.00      124.51     41.36 o 
   1  13   8      389.65      445.93     54.08 o 
   2  13   8      140.70      122.05     38.72 o 
   3  13   8        0.18      -16.24     28.02 o 
   4  13   8      163.05      148.85     40.23 o 
   5  13   8       19.46      -23.50     30.62 o 
   6  13   8      233.08      251.82     90.18 o 
   7  13   8      386.78      419.86     71.26 o 
   0  14   8       13.25       16.51     41.12 o 
   1  14   8       12.45       45.01     49.06 o 
   2  14   8      269.69      300.90     76.94 o 
   3  14   8      235.88      265.87     71.96 o 
   4  14   8      671.57      682.18     99.68 o 
   1   1   9     4712.27     4650.45     47.21 o 
   2   1   9     5443.06     5198.73     52.83 o 
   3   1   9      107.23       93.30      6.84 o 
   4   1   9     1189.82     1353.21     21.26 o 
   5   1   9     6380.35     6684.80     57.29 o 
   6   1   9        0.13        4.17      6.81 o 
   7   1   9       73.09       60.29      9.30 o 
   8   1   9       14.32       14.28      8.72 o 
   9   1   9     1529.18     1501.43     32.22 o 
  10   1   9     1111.24     1113.30     28.17 o 
  11   1   9      570.98      607.71     26.81 o 
  12   1   9      132.56      130.38     19.18 o 
  13   1   9      621.68      636.45     38.15 o 
  14   1   9       63.03       17.68     17.57 o 
  15   1   9       37.30       -2.03     20.08 o 
   0   2   9    20282.02    19589.56    238.05 o 
   1   2   9        6.77        4.82      3.42 o 
   2   2   9      638.58      623.92     14.68 o 
   3   2   9     4055.06     4231.55     53.40 o 
   4   2   9      223.86      218.40      9.37 o 
   5   2   9      325.97      333.16     12.66 o 
   6   2   9      833.04      898.57     18.13 o 
   7   2   9      830.28      898.83     26.44 o 
   8   2   9      346.96      354.54     21.29 o 
   9   2   9     1097.77     1051.89     25.51 o 
  10   2   9      908.24      863.71     27.97 o 
  11   2   9      364.17      409.04     22.44 o 
  12   2   9        0.37        3.20     14.17 o 
  13   2   9     1373.81     1398.46     46.81 o 
  14   2   9       96.24      153.48     33.90 o 
  15   2   9       42.21       34.87     22.53 o 
   1   3   9      865.05      918.84     16.36 o 
   2   3   9     1240.07     1379.64     22.14 o 
   3   3   9       93.31       66.75      9.63 o 
   4   3   9      173.74      251.71     19.19 o 
   5   3   9     3490.11     3557.84     45.53 o 
   6   3   9     1721.27     1639.21     30.15 o 
   7   3   9        1.39        2.74      6.94 o 
   8   3   9      846.35      825.85     27.68 o 
   9   3   9       85.65       83.57     12.59 o 
  10   3   9     1373.50     1229.91     43.61 o 
  11   3   9     1302.03     1285.54     40.49 o 
  12   3   9      579.82      556.59     37.89 o 
  13   3   9       56.08       50.35     20.46 o 
  14   3   9      288.64      276.74     31.12 o 
  15   3   9       45.99       43.76     27.17 o 
   0   4   9     3098.90     2955.78     63.44 o 
   1   4   9      783.90      939.79     18.30 o 
   2   4   9      496.36      544.60     15.76 o 
   3   4   9      371.77      403.03     22.98 o 
   4   4   9       26.29       43.10      8.80 o 
   5   4   9      257.36      266.95     15.14 o 
   6   4   9       70.96       55.85      9.59 o 
   7   4   9      455.27      516.64     20.81 o 
   8   4   9      748.98      766.46     26.01 o 
   9   4   9      191.40      169.21     16.50 o 
  10   4   9        4.59        9.67     12.35 o 
  11   4   9      478.38      489.06     27.77 o 
  12   4   9      204.46      168.21     23.27 o 
  13   4   9       10.43       42.47     19.29 o 
  14   4   9        0.76       14.55     20.19 o 
   1   5   9       40.72       32.99      7.28 o 
   2   5   9     1756.82     1870.27     30.32 o 
   3   5   9      279.80      287.64     16.14 o 
   4   5   9       34.02       26.55      8.82 o 
   5   5   9     2526.63     2607.68     44.47 o 
   6   5   9        4.13       11.93      8.60 o 
   7   5   9       41.10       54.87     11.25 o 
   8   5   9      133.29      115.21     14.20 o 
   9   5   9      136.21      144.59     16.01 o 
  10   5   9      272.10      257.48     23.74 o 
  11   5   9       71.67       84.64     22.30 o 
  12   5   9      851.49      811.87     40.30 o 
  13   5   9       87.67      105.29     31.60 o 
  14   5   9      142.24      196.28     28.62 o 
   0   6   9     1116.05     1214.39     31.47 o 
   1   6   9       50.35       44.07      8.15 o 
   2   6   9       17.09       20.40      7.28 o 
   3   6   9       38.29       54.46     10.94 o 
   4   6   9      235.08      267.64     24.69 o 
   5   6   9        4.09        3.07      8.95 o 
   6   6   9     1556.45     1533.37     49.49 o 
   7   6   9      159.20      185.80     16.22 o 
   8   6   9       15.45       15.17     11.14 o 
   9   6   9       56.72       50.98     15.07 o 
  10   6   9     1017.98      980.18     46.34 o 
  11   6   9      668.70      792.13     44.77 o 
  12   6   9       38.95       44.44     22.71 o 
  13   6   9      579.26      721.17     42.95 o 
  14   6   9        1.93      -16.82     19.98 o 
   1   7   9       50.85       12.48      9.61 o 
   2   7   9      140.53      151.69     11.99 o 
   3   7   9       86.61       61.03     12.40 o 
   4   7   9     2281.50     2435.59     50.02 o 
   5   7   9     1668.91     1565.73     37.48 o 
   6   7   9     1827.07     1826.05     41.70 o 
   7   7   9       42.17       17.62     11.22 o 
   8   7   9      837.66      927.41     31.11 o 
   9   7   9      365.97      344.89     30.88 o 
  10   7   9       38.64       60.69     20.87 o 
  11   7   9     1363.47     1277.46     62.83 o 
  12   7   9      108.03      121.11     26.80 o 
  13   7   9       19.75       24.28     24.18 o 
   0   8   9        0.35       23.92     11.52 o 
   1   8   9        3.59        0.15      8.64 o 
   2   8   9       60.99       62.62     13.17 o 
   3   8   9      105.14       95.17     15.13 o 
   4   8   9     3434.12     3423.66     63.31 o 
   5   8   9      907.30      879.93     33.29 o 
   6   8   9     1830.90     1952.03     48.88 o 
   7   8   9     1563.96     1500.63     44.22 o 
   8   8   9      142.60      124.26     22.30 o 
   9   8   9      410.13      403.79     34.64 o 
  10   8   9        0.01       -1.44     18.84 o 
  11   8   9      146.84      113.69     27.00 o 
  12   8   9       70.95       53.37     26.64 o 
   1   9   9      171.72      156.68     14.71 o 
   2   9   9     1208.60     1258.99     37.98 o 
   3   9   9       41.98       46.14     15.01 o 
   4   9   9     3148.52     3076.76     62.63 o 
   5   9   9        2.79       -3.51     16.77 o 
   6   9   9       15.36       11.49     14.58 o 
   7   9   9      797.71      773.16     41.32 o 
   8   9   9      380.31      362.72     34.15 o 
   9   9   9       39.43       35.82     20.29 o 
  10   9   9      288.88      298.56     33.83 o 
  11   9   9      209.61      205.13     30.71 o 
  12   9   9        0.60       14.32     23.69 o 
   0  10   9      180.45      192.36     34.44 o 
   1  10   9      453.87      468.65     25.09 o 
   2  10   9      161.29      120.24     18.23 o 
   3  10   9      369.93      363.26     25.60 o 
   4  10   9       21.40       13.17     15.19 o 
   5  10   9      148.88      114.95     21.55 o 
   6  10   9     1045.22     1044.73     44.75 o 
   7  10   9      392.59      434.55     39.78 o 
   8  10   9      315.35      295.59     32.47 o 
   9  10   9        0.68        9.42     22.73 o 
  10  10   9       35.01       58.31     25.13 o 
  11  10   9      246.45      227.79     34.68 o 
   1  11   9      860.13      874.27     38.05 o 
   2  11   9       15.19       41.51     18.49 o 
   3  11   9      317.54      263.26     29.53 o 
   4  11   9       63.19       87.72     25.30 o 
   5  11   9     1359.14     1417.47     89.21 o 
   6  11   9      231.59      195.64     84.34 o 
   7  11   9      265.50      314.81     49.12 o 
   8  11   9        1.89      -10.59     26.79 o 
   9  11   9       14.55        0.55     28.97 o 
  10  11   9        8.92       -6.51     28.07 o 
   0  12   9       53.71       69.88     30.26 o 
   1  12   9        8.55       -4.13     22.70 o 
   2  12   9        4.22       22.30     19.88 o 
   3  12   9       39.20       45.80     24.95 o 
   4  12   9       71.20       52.33     26.25 o 
   5  12   9       15.70      -15.39     27.37 o 
   6  12   9        2.46       32.28     30.77 o 
   7  12   9      871.46      912.08     75.12 o 
   8  12   9       34.08        2.62     31.30 o 
   1  13   9     1144.16     1202.97     65.52 o 
   2  13   9        8.67        0.95     29.66 o 
   3  13   9      138.05       89.12     66.89 o 
   4  13   9       33.56        5.84     45.09 o 
   5  13   9       93.72      100.06     39.80 o 
   6  13   9      109.15      117.88     45.48 o 
   0  14   9       13.89        8.41     40.81 o 
   1  14   9      237.41      266.66     59.50 o 
   2  14   9       12.66       49.72     38.16 o 
   3  14   9      319.29      418.34     82.86 o 
   0   0  10     5959.16     5454.49     92.33 o 
   1   0  10     8155.56     8245.89    108.40 o 
   2   0  10    14935.36    14649.82    165.21 o 
   3   0  10      394.61      440.86     18.51 o 
   4   0  10     2633.34     2779.74     72.15 o 
   5   0  10      579.44      502.72     19.46 o 
   6   0  10     8982.16     9174.49    227.30 o 
   7   0  10      623.10      746.31     44.58 o 
   8   0  10      351.77      403.28     27.53 o 
   9   0  10      583.45      627.47     34.43 o 
  10   0  10        4.53       -9.66     20.34 o 
  11   0  10      284.21      251.71     34.00 o 
  12   0  10     1090.18     1095.65     54.13 o 
  13   0  10     3140.49     3064.84     92.43 o 
  14   0  10     2166.05     2358.99     84.11 o 
  15   0  10      833.80     1081.78     64.98 o 
   1   1  10     1683.38     1741.19     23.90 o 
   2   1  10     3755.09     3772.10     42.06 o 
   3   1  10     1639.52     1485.06     22.08 o 
   4   1  10     1653.19     1719.84     25.26 o 
   5   1  10     6324.76     6646.37     61.61 o 
   6   1  10     3684.62     3914.17     44.42 o 
   7   1  10     4540.82     4589.90     55.59 o 
   8   1  10     1149.07     1064.82     25.83 o 
   9   1  10        3.05       -3.20      9.30 o 
  10   1  10     2453.04     2426.05     41.21 o 
  11   1  10       16.40       12.87     11.85 o 
  12   1  10       89.51       99.61     16.43 o 
  13   1  10      374.30      376.47     30.68 o 
  14   1  10       77.93       60.28     19.77 o 
  15   1  10      411.01      454.27     37.08 o 
   0   2  10    58750.42    56546.35    649.06 o 
   1   2  10     7648.60     7691.74     63.06 o 
   2   2  10      288.19      281.40     11.13 o 
   3   2  10     1670.81     1717.69     31.11 o 
   4   2  10     3553.09     4008.73     43.66 o 
   5   2  10     3743.78     3797.91     46.58 o 
   6   2  10      110.68      151.85     10.70 o 
   7   2  10      202.08      203.07     11.83 o 
   8   2  10     1380.21     1405.33     32.03 o 
   9   2  10     2839.40     2822.61     42.17 o 
  10   2  10        1.87       -2.15     11.01 o 
  11   2  10     1468.26     1430.35     36.56 o 
  12   2  10       58.32       41.75     21.65 o 
  13   2  10      174.38      162.12     21.75 o 
  14   2  10        1.58      -17.01     20.23 o 
  15   2  10      439.89      529.96     40.26 o 
   1   3  10    15599.57    16076.43    131.89 o 
   2   3  10       98.50       84.18      7.11 o 
   3   3  10     1684.54     1697.50     28.34 o 
   4   3  10      987.20      930.02     24.47 o 
   5   3  10      374.62      348.58     17.08 o 
   6   3  10      862.85      913.55     22.85 o 
   7   3  10      132.71      117.52     11.55 o 
   8   3  10       90.60      130.79     12.95 o 
   9   3  10       74.30       49.27     11.36 o 
  10   3  10      629.00      566.87     25.48 o 
  11   3  10      376.61      313.71     23.66 o 
  12   3  10      133.83      112.29     18.65 o 
  13   3  10       63.24       37.42     18.65 o 
  14   3  10       84.56      112.24     24.17 o 
  15   3  10      372.15      533.14     45.18 o 
   0   4  10       17.15       45.97      7.55 o 
   1   4  10     3605.43     3401.59     39.47 o 
   2   4  10      402.91      532.87     14.91 o 
   3   4  10       11.15       30.39      8.77 o 
   4   4  10     5974.40     6446.18     81.42 o 
   5   4  10      217.72      334.75     16.50 o 
   6   4  10     2515.40     2898.35     43.42 o 
   7   4  10       62.37       57.05     11.93 o 
   8   4  10      148.49      149.22     14.92 o 
   9   4  10      763.35      817.43     28.64 o 
  10   4  10        8.08        4.10     10.66 o 
  11   4  10       27.16       23.74     15.82 o 
  12   4  10       19.67      -14.17     16.63 o 
  13   4  10      173.73      232.47     27.44 o 
  14   4  10       51.10       41.51     22.04 o 
   1   5  10     3090.71     3351.31     41.49 o 
   2   5  10       58.06       70.28      8.48 o 
   3   5  10        9.96       18.03      8.73 o 
   4   5  10      206.08      250.68     15.99 o 
   5   5  10        8.26        1.44      8.39 o 
   6   5  10      720.24      716.28     22.42 o 
   7   5  10      235.64      243.51     17.14 o 
   8   5  10       15.05       18.16     10.55 o 
   9   5  10       55.93       60.56     14.08 o 
  10   5  10      472.32      494.34     33.44 o 
  11   5  10     1516.15     1439.30     48.56 o 
  12   5  10      117.11      139.12     22.73 o 
  13   5  10        0.22      -11.47     18.81 o 
  14   5  10      825.09     1081.80    106.00 o 
   0   6  10      249.35      283.19     16.65 o 
   1   6  10      984.55     1017.72     22.62 o 
   2   6  10       18.63       15.19      7.00 o 
   3   6  10      480.76      491.37     29.62 o 
   4   6  10      381.79      472.87     25.51 o 
   5   6  10     3625.84     3799.55     58.48 o 
   6   6  10       19.05       18.76     10.49 o 
   7   6  10       34.15       26.06     13.06 o 
   8   6  10       50.12       29.03     11.88 o 
   9   6  10        6.71        4.76     13.30 o 
  10   6  10       16.49       14.59     25.18 o 
  11   6  10       35.72       40.09     19.31 o 
  12   6  10       33.43        6.77     17.85 o 
  13   6  10      645.06      690.49     41.33 o 
  14   6  10      185.72      185.79     30.64 o 
   1   7  10       20.67       30.60     11.04 o 
   2   7  10      636.90      617.55     19.35 o 
   3   7  10        9.05       12.54     12.48 o 
   4   7  10        3.84       20.85     11.38 o 
   5   7  10       12.85       -9.57     10.47 o 
   6   7  10      874.41      874.03     30.24 o 
   7   7  10      723.89      805.02     36.06 o 
   8   7  10     1663.74     1694.79     41.31 o 
   9   7  10      211.96      235.31     27.23 o 
  10   7  10      186.29      159.85     25.11 o 
  11   7  10      128.82      109.95     24.32 o 
  12   7  10       43.29       29.22     22.41 o 
  13   7  10       30.85       35.83     22.45 o 
   0   8  10     1103.59     1090.28     34.43 o 
   1   8  10      621.71      595.63     22.63 o 
   2   8  10        7.53       -4.14      8.68 o 
   3   8  10      684.04      698.84     28.70 o 
   4   8  10      728.43      712.27     36.15 o 
   5   8  10     2186.33     2110.98     50.09 o 
   6   8  10     1362.96     1286.77     53.28 o 
   7   8  10      609.74      559.71     36.21 o 
   8   8  10        0.72       22.82     17.90 o 
   9   8  10     1092.29     1082.15     53.26 o 
  10   8  10       78.12       85.88     28.12 o 
  11   8  10       12.41       -1.56     19.27 o 
  12   8  10      195.59      223.80     33.65 o 
   1   9  10      141.66      184.46     15.14 o 
   2   9  10     1554.08     1596.96     66.09 o 
   3   9  10      295.03      276.67     22.24 o 
   4   9  10      699.32      671.40     42.74 o 
   5   9  10     2337.70     2319.92     54.74 o 
   6   9  10      449.02      426.14     30.05 o 
   7   9  10      593.57      571.41     45.48 o 
   8   9  10       46.61       43.73     20.09 o 
   9   9  10       30.29        8.05     18.46 o 
  10   9  10       40.75       24.62     21.26 o 
  11   9  10       26.32       21.56     22.72 o 
  12   9  10       35.70       54.77     26.70 o 
   0  10  10     1270.07     1250.88     52.50 o 
   1  10  10       73.42       70.39     20.08 o 
   2  10  10     2210.52     2256.50     62.43 o 
   3  10  10      733.70      679.57     47.45 o 
   4  10  10      267.98      286.91     51.87 o 
   5  10  10       55.72       78.26     20.96 o 
   6  10  10        4.64      -26.92     17.95 o 
   7  10  10      200.72      220.15     76.63 o 
   8  10  10      179.24      176.88     49.06 o 
   9  10  10      181.06      140.19     33.85 o 
  10  10  10       52.76      -14.50     26.97 o 
  11  10  10       71.58       46.73     29.54 o 
   1  11  10      382.71      431.69     36.82 o 
   2  11  10      152.07      126.56     26.93 o 
   3  11  10      484.92      538.53     37.07 o 
   4  11  10      228.69      224.64     28.66 o 
   5  11  10       64.58       11.30     26.52 o 
   6  11  10      661.70      684.00     64.95 o 
   7  11  10      219.14      170.98     40.91 o 
   8  11  10      129.23      234.79     50.70 o 
   9  11  10       17.60       29.21     32.21 o 
  10  11  10       34.45       84.60     42.19 o 
   0  12  10     1383.25     1420.65    193.83 o 
   1  12  10       11.28       -7.99     17.40 o 
   2  12  10      148.46      114.08     29.37 o 
   3  12  10        2.37       -8.83     18.47 o 
   4  12  10       31.11       49.75     25.67 o 
   5  12  10      173.64      221.94     44.91 o 
   6  12  10      316.45      386.12     54.45 o 
   7  12  10      104.25      170.10     44.51 o 
   8  12  10        9.70      -27.78     31.06 o 
   1  13  10      335.54      299.88     41.26 o 
   2  13  10        4.14       -6.31     24.49 o 
   3  13  10        2.54       17.20     30.04 o 
   4  13  10        0.84       26.93     31.33 o 
   5  13  10      158.81       61.58     65.65 o 
   6  13  10        9.56       14.63     52.72 o 
   0  14  10      156.59      144.01     42.32 o 
   1  14  10      208.27      217.74     47.56 o 
   2  14  10        9.06       49.36     34.36 o 
   3  14  10       39.59      -12.62     42.36 o 
   1   1  11     6947.50     7087.41     68.55 o 
   2   1  11    15579.67    15058.81    132.83 o 
   3   1  11      490.92      530.84     13.57 o 
   4   1  11     9808.88     9666.31     87.11 o 
   5   1  11     4876.53     5165.58     54.97 o 
   6   1  11     1857.18     1840.20     30.87 o 
   7   1  11      403.91      387.07     17.95 o 
   8   1  11      256.91      264.06     15.38 o 
   9   1  11     1383.25     1419.14     31.77 o 
  10   1  11      139.63      124.72     13.93 o 
  11   1  11     3225.17     3070.77     53.50 o 
  12   1  11     1165.20     1186.19     35.81 o 
  13   1  11        0.40        8.42     17.68 o 
  14   1  11        1.60       36.28     18.42 o 
  15   1  11      193.62      264.09     41.39 o 
   0   2  11     3592.62     3564.09     72.13 o 
   1   2  11     4101.42     4035.04     41.12 o 
   2   2  11      309.79      295.88     10.87 o 
   3   2  11       49.68       50.04      6.84 o 
   4   2  11      447.10      408.07     12.46 o 
   5   2  11      387.50      517.32     14.45 o 
   6   2  11      944.43      846.61     21.54 o 
   7   2  11     1278.57     1268.42     27.69 o 
   8   2  11       18.62       -2.10      7.71 o 
   9   2  11      467.62      448.15     20.55 o 
  10   2  11      216.65      238.27     17.76 o 
  11   2  11      213.26      160.62     17.24 o 
  12   2  11      747.37      773.77     33.78 o 
  13   2  11       15.88        3.89     15.42 o 
  14   2  11        0.66        5.98     20.95 o 
  15   2  11        7.92       -6.57     20.60 o 
   1   3  11     1498.26     1593.26     22.86 o 
   2   3  11     5043.53     5317.13     56.72 o 
   3   3  11     3886.04     4106.88     43.13 o 
   4   3  11      831.00      932.99     19.98 o 
   5   3  11     4421.80     4669.60     51.24 o 
   6   3  11       91.44      104.68     10.04 o 
   7   3  11      450.73      494.86     17.57 o 
   8   3  11        2.19        2.27     11.37 o 
   9   3  11      158.97      157.50     15.05 o 
  10   3  11      304.69      292.64     23.90 o 
  11   3  11      423.72      461.37     27.10 o 
  12   3  11       15.12       10.00     14.83 o 
  13   3  11      136.62      153.55     23.92 o 
  14   3  11       13.61        6.76     19.89 o 
  15   3  11        0.09        2.05     24.29 o 
   0   4  11     3085.39     3109.33     85.82 o 
   1   4  11       81.16       42.21      6.59 o 
   2   4  11      590.50      607.52     25.28 o 
   3   4  11        0.05        8.94      7.53 o 
   4   4  11      953.41      991.72     32.93 o 
   5   4  11       62.14      110.89     17.40 o 
   6   4  11       18.06       18.54      8.43 o 
   7   4  11      243.49      250.27     15.46 o 
   8   4  11     1253.95     1316.72     33.66 o 
   9   4  11      864.76      779.33     26.22 o 
  10   4  11      146.14      146.59     16.22 o 
  11   4  11     1610.58     1511.22     42.64 o 
  12   4  11     1029.36      978.27     53.83 o 
  13   4  11      254.94      284.07     39.96 o 
  14   4  11       13.38       34.44     21.40 o 
   1   5  11     5378.88     6009.08     62.83 o 
   2   5  11     1849.30     1993.94     34.01 o 
   3   5  11      416.41      508.05     20.41 o 
   4   5  11        0.17        6.62      8.38 o 
   5   5  11      261.44      291.23     16.96 o 
   6   5  11     1287.72     1201.24     28.29 o 
   7   5  11      374.02      364.31     18.30 o 
   8   5  11     1813.06     1679.63     48.44 o 
   9   5  11      149.77      134.36     16.66 o 
  10   5  11      345.79      356.07     27.29 o 
  11   5  11        0.07        7.58     15.66 o 
  12   5  11      185.02      165.07     24.02 o 
  13   5  11        1.40       13.02     18.62 o 
  14   5  11      182.34      185.96     28.52 o 
   0   6  11      203.98      250.63     15.54 o 
   1   6  11        5.06       -5.40      6.57 o 
   2   6  11       81.13       66.16      8.75 o 
   3   6  11      163.74      171.51     15.57 o 
   4   6  11      136.92      117.77     15.36 o 
   5   6  11       35.72       43.01     12.00 o 
   6   6  11      478.06      352.67     23.87 o 
   7   6  11      232.23      234.73     16.69 o 
   8   6  11      307.01      305.50     20.08 o 
   9   6  11      297.93      339.54     21.83 o 
  10   6  11      165.22      146.17     25.47 o 
  11   6  11      240.66      228.85     30.08 o 
  12   6  11       32.80       71.60     21.03 o 
  13   6  11       84.05       67.59     23.58 o 
   1   7  11       26.80       38.51      9.08 o 
   2   7  11       13.53       29.65      8.70 o 
   3   7  11     1037.96     1045.51     40.93 o 
   4   7  11     5559.27     5400.41     81.03 o 
   5   7  11      497.03      569.24     26.40 o 
   6   7  11      395.23      346.64     21.59 o 
   7   7  11       15.99        9.83     11.04 o 
   8   7  11      402.23      402.01     23.26 o 
   9   7  11       71.30       83.34     27.94 o 
  10   7  11      593.53      567.97     38.73 o 
  11   7  11       35.01       48.00     21.78 o 
  12   7  11      150.33      111.49     27.68 o 
  13   7  11       11.28       -8.55     20.13 o 
   0   8  11     2361.60     2423.28     58.47 o 
   1   8  11      122.48      112.84     11.95 o 
   2   8  11     1151.42     1149.86     34.50 o 
   3   8  11     1391.63     1244.29     36.34 o 
   4   8  11       23.04       29.22     15.82 o 
   5   8  11     2112.37     2178.23     51.15 o 
   6   8  11      428.70      436.64     32.56 o 
   7   8  11      113.69      157.80     19.86 o 
   8   8  11      528.91      513.13     35.19 o 
   9   8  11       72.16       56.25     21.33 o 
  10   8  11      229.45      214.90     29.29 o 
  11   8  11      134.83      149.29     41.34 o 
  12   8  11       15.01       13.58     22.67 o 
   1   9  11      100.77       99.56     12.68 o 
   2   9  11      326.46      316.91     22.48 o 
   3   9  11     1662.20     1689.17     45.14 o 
   4   9  11     1319.65     1216.24     39.69 o 
   5   9  11       20.58       26.80     15.03 o 
   6   9  11      113.66      112.48     18.80 o 
   7   9  11        8.66       24.90     16.37 o 
   8   9  11      908.02      879.07     50.55 o 
   9   9  11        0.18        6.43     18.60 o 
  10   9  11     1449.95     1494.37    115.35 o 
  11   9  11      103.64      124.83     28.38 o 
   0  10  11     8044.34     7852.21    187.19 o 
   1  10  11      421.38      456.76     28.99 o 
   2  10  11     1394.28     1340.06     48.78 o 
   3  10  11      129.37       96.80     20.99 o 
   4  10  11        4.63      -23.56     15.71 o 
   5  10  11        0.13      -28.11     19.04 o 
   6  10  11      589.85      631.64     51.01 o 
   7  10  11      373.07      347.99     48.83 o 
   8  10  11      146.47      128.77     35.02 o 
   9  10  11       58.33       52.39     33.14 o 
  10  10  11       40.83       56.32     36.41 o 
  11  10  11        3.42      -19.80     43.30 o 
   1  11  11      430.23      517.48     36.82 o 
   2  11  11      126.94      135.37     25.54 o 
   3  11  11      133.39      122.86     23.72 o 
   4  11  11       39.12       -7.50     25.90 o 
   5  11  11        3.10      -19.38     23.29 o 
   6  11  11      279.69      327.07     48.73 o 
   7  11  11       20.27       38.29     30.95 o 
   8  11  11       47.19       65.89     34.37 o 
   9  11  11       54.65       64.01     34.79 o 
   0  12  11      544.70      480.11     53.85 o 
   1  12  11        4.14       13.73     19.34 o 
   2  12  11       98.77       49.01     25.22 o 
   3  12  11      147.91      161.09     29.34 o 
   4  12  11      236.65      202.12     34.26 o 
   5  12  11      204.61      293.30     46.75 o 
   6  12  11        8.81        4.57     30.73 o 
   7  12  11      117.89       51.16     33.90 o 
   8  12  11      139.82      172.82     55.91 o 
   1  13  11      220.14      188.30     36.06 o 
   2  13  11       60.74       71.88     29.14 o 
   3  13  11       73.66       26.09     32.47 o 
   4  13  11       11.52       -9.82     24.40 o 
   5  13  11     2482.27     3011.59    233.00 o 
   6  13  11        9.27       41.97     36.64 o 
   0  14  11       26.17       36.73     34.83 o 
   1  14  11        0.48       30.49     27.28 o 
   2  14  11       15.52        7.01     34.28 o 
   3  14  11      243.67      258.52     50.81 o 
   0   0  12     1765.05     1848.51     44.22 o 
   1   0  12     2686.37     2677.95     47.13 o 
   2   0  12     6397.79     6167.59     78.14 o 
   3   0  12     8377.76     8380.29    101.71 o 
   4   0  12       11.18       26.82      8.82 o 
   5   0  12      705.51      745.36     27.42 o 
   6   0  12      135.66       94.97     14.54 o 
   7   0  12     1379.49     1295.74     41.68 o 
   8   0  12     1758.03     1652.32     49.90 o 
   9   0  12      367.84      312.63     27.70 o 
  10   0  12     8883.93     8795.29    150.37 o 
  11   0  12      464.67      557.64     32.40 o 
  12   0  12      522.70      497.98     53.37 o 
  13   0  12      197.16      215.09     35.21 o 
  14   0  12        0.03        0.60     23.89 o 
  15   0  12      390.52      356.80     45.95 o 
   1   1  12     4907.45     4855.63     54.40 o 
   2   1  12      281.10      319.25     16.86 o 
   3   1  12     1519.95     1478.77     23.14 o 
   4   1  12        4.79       20.03      8.52 o 
   5   1  12     5094.73     5465.15     57.96 o 
   6   1  12        0.25       -7.41      6.19 o 
   7   1  12     4281.82     4205.39     53.54 o 
   8   1  12      229.92      224.19     14.88 o 
   9   1  12     1516.57     1480.28     32.85 o 
  10   1  12      544.65      581.50     26.17 o 
  11   1  12        5.53       13.80     11.88 o 
  12   1  12        0.47        4.91     14.85 o 
  13   1  12       43.17       17.99     17.87 o 
  14   1  12       70.16       62.74     19.82 o 
  15   1  12      276.12      268.25     28.88 o 
   0   2  12    15102.34    15473.30    196.23 o 
   1   2  12       21.08       35.46      4.81 o 
   2   2  12      583.10      625.06     15.40 o 
   3   2  12     7482.50     7759.01     77.93 o 
   4   2  12      197.22      202.03     10.04 o 
   5   2  12    11659.59    11809.36    105.83 o 
   6   2  12     2537.06     2438.20     37.66 o 
   7   2  12     1091.73     1108.46     26.13 o 
   8   2  12       20.62       30.18      9.95 o 
   9   2  12      279.04      237.07     18.50 o 
  10   2  12      799.95      769.96     27.01 o 
  11   2  12        0.31       -5.38     11.19 o 
  12   2  12       18.77       -0.23     14.07 o 
  13   2  12       15.78       11.42     16.41 o 
  14   2  12       70.93       43.09     22.43 o 
  15   2  12        6.36       10.51     21.20 o 
   1   3  12     2422.37     2421.66     30.13 o 
   2   3  12     3704.92     4048.99     44.66 o 
   3   3  12     5413.75     5731.50     52.10 o 
   4   3  12       17.29        2.88      5.58 o 
   5   3  12        2.62        1.44      6.77 o 
   6   3  12        0.42       -6.44      6.73 o 
   7   3  12      924.36      932.19     23.15 o 
   8   3  12     2290.62     2298.66     40.75 o 
   9   3  12      166.74      166.72     15.41 o 
  10   3  12      446.98      414.56     26.69 o 
  11   3  12     1142.64     1102.94     33.34 o 
  12   3  12      128.46      105.68     23.40 o 
  13   3  12        0.03       -4.47     15.96 o 
  14   3  12        2.24      -13.65     20.15 o 
   0   4  12      708.49      742.65     28.48 o 
   1   4  12     1599.42     1482.24     23.61 o 
   2   4  12      461.97      474.11     14.49 o 
   3   4  12      268.94      285.02     11.29 o 
   4   4  12     8551.22     8796.89     91.00 o 
   5   4  12       29.99       37.29     11.58 o 
   6   4  12       12.22       17.82      8.21 o 
   7   4  12       14.65       -2.30      8.63 o 
   8   4  12        2.75       11.23      9.52 o 
   9   4  12       10.12       -4.26     10.04 o 
  10   4  12      376.99      437.76     22.78 o 
  11   4  12       16.28       10.39     13.79 o 
  12   4  12       67.58       51.83     16.45 o 
  13   4  12       90.22       52.69     21.47 o 
  14   4  12        0.72       -2.04     20.34 o 
   1   5  12     9248.33     9805.55     91.93 o 
   2   5  12      932.65     1117.63     25.20 o 
   3   5  12        1.77       -1.48      5.74 o 
   4   5  12       69.59       68.93     11.67 o 
   5   5  12      610.88      692.60     25.80 o 
   6   5  12     1963.68     1942.48     42.88 o 
   7   5  12      290.20      283.97     17.36 o 
   8   5  12       90.82      100.31     14.35 o 
   9   5  12      475.65      465.17     24.15 o 
  10   5  12      269.97      283.13     22.37 o 
  11   5  12      926.93      941.84     36.27 o 
  12   5  12      339.08      422.23     64.45 o 
  13   5  12       76.27       86.79     23.39 o 
  14   5  12      116.92      115.73     26.17 o 
   0   6  12      635.61      643.64     30.46 o 
   1   6  12     1711.44     1629.92     28.84 o 
   2   6  12      109.04       85.26      9.37 o 
   3   6  12      100.74       84.23      8.99 o 
   4   6  12      125.16      125.64     14.75 o 
   5   6  12      379.49      308.83     20.10 o 
   6   6  12     1150.65     1141.73     34.92 o 
   7   6  12        4.06       -6.65      9.44 o 
   8   6  12        4.05       -3.95     10.27 o 
   9   6  12       29.54       27.97     12.95 o 
  10   6  12      124.68      166.86     25.71 o 
  11   6  12     1011.56      980.90     44.23 o 
  12   6  12      245.38      284.82     36.20 o 
  13   6  12       13.26       42.70     22.07 o 
   1   7  12      660.64      637.38     23.97 o 
   2   7  12       71.19       84.74     10.46 o 
   3   7  12      124.65      109.78     15.09 o 
   4   7  12        0.03      -12.59     10.02 o 
   5   7  12    11012.36    10597.32    174.70 o 
   6   7  12     1428.25     1258.20     45.00 o 
   7   7  12     3028.89     2914.97     55.14 o 
   8   7  12        0.15        3.92     11.42 o 
   9   7  12        7.00        5.64     17.22 o 
  10   7  12      136.91      151.61     25.59 o 
  11   7  12      930.54      868.20     62.61 o 
  12   7  12       47.60       28.93     20.00 o 
  13   7  12       36.71      111.33     43.51 o 
   0   8  12      694.92      716.23     37.07 o 
   1   8  12       27.90       29.70     11.65 o 
   2   8  12      938.79     1013.24     35.85 o 
   3   8  12      145.16      137.57     17.04 o 
   4   8  12     2664.01     2609.32     54.96 o 
   5   8  12      229.47      285.87     22.45 o 
   6   8  12     1193.24     1100.25     52.40 o 
   7   8  12     3560.02     3513.65     91.95 o 
   8   8  12      164.83      152.35     24.27 o 
   9   8  12      792.32      704.45     42.14 o 
  10   8  12        2.29        1.02     18.29 o 
  11   8  12       61.32       57.46     24.28 o 
  12   8  12       43.96       20.74     23.67 o 
   1   9  12       43.90       34.70     14.65 o 
   2   9  12      899.63      861.61     39.37 o 
   3   9  12     2878.40     2784.76     69.23 o 
   4   9  12      990.37      953.43     43.04 o 
   5   9  12     1623.88     1592.19     45.88 o 
   6   9  12        4.56      -17.16     13.06 o 
   7   9  12      439.70      378.34     30.10 o 
   8   9  12       51.40       69.15     24.89 o 
   9   9  12       80.29      110.21     27.64 o 
  10   9  12       73.36       44.64     22.54 o 
  11   9  12      644.29      649.68     59.83 o 
   0  10  12       84.28       70.86     30.29 o 
   1  10  12     2855.39     2752.43     62.49 o 
   2  10  12        6.22        0.66     15.71 o 
   3  10  12      180.05      181.00     25.77 o 
   4  10  12       25.18       -7.69     16.48 o 
   5  10  12      245.71      307.47     30.83 o 
   6  10  12      553.29      607.28     63.84 o 
   7  10  12       10.94       10.94     27.58 o 
   8  10  12       27.09        7.16     27.80 o 
   9  10  12      525.86      468.35     57.92 o 
  10  10  12      312.04      410.96     97.19 o 
   1  11  12      704.26      706.46     41.72 o 
   2  11  12      337.96      337.18     33.50 o 
   3  11  12        3.08        3.06     17.73 o 
   4  11  12       21.84       11.72     18.12 o 
   5  11  12        0.84       -7.12     18.39 o 
   6  11  12       93.61       81.24     37.69 o 
   7  11  12       41.16       28.77     31.79 o 
   8  11  12       17.44       51.45     41.74 o 
   9  11  12       74.26      147.17     42.47 o 
   0  12  12      324.83      289.28     47.20 o 
   1  12  12       17.65       -6.80     17.83 o 
   2  12  12      175.23      238.37     37.65 o 
   3  12  12      107.01       79.02     23.40 o 
   4  12  12       42.84       24.63     21.73 o 
   5  12  12      504.81      518.62     63.47 o 
   6  12  12       22.43       29.68     32.52 o 
   7  12  12       20.21       57.37     52.57 o 
   8  12  12       30.51       26.22     36.26 o 
   1  13  12        0.80      -26.20     22.21 o 
   2  13  12       87.99       90.96     30.30 o 
   3  13  12       10.31       35.48     27.22 o 
   4  13  12      533.11      663.45     65.36 o 
   5  13  12       37.71       17.13     36.16 o 
   6  13  12        8.44        3.12     35.18 o 
   0  14  12      152.45      225.15     48.54 o 
   1  14  12       26.72       16.55     28.05 o 
   2  14  12       98.48       91.03     41.59 o 
   1   1  13      212.26      203.96      8.85 o 
   2   1  13     2803.82     2694.50     35.22 o 
   3   1  13     1158.96     1041.06     21.70 o 
   4   1  13      248.50      246.20     11.45 o 
   5   1  13     2054.72     2153.55     37.71 o 
   6   1  13     2264.26     2420.40     35.40 o 
   7   1  13      407.80      358.14     17.64 o 
   8   1  13     1728.52     1705.52     46.07 o 
   9   1  13     1970.73     1935.78     41.94 o 
  10   1  13      711.14      749.86     29.07 o 
  11   1  13       31.04       13.67     12.79 o 
  12   1  13       14.49       54.47     15.72 o 
  13   1  13       24.27       19.27     18.31 o 
  14   1  13       33.91       51.98     19.49 o 
  15   1  13       35.47       71.30     22.00 o 
   0   2  13     9286.99     8878.64    123.93 o 
   1   2  13      550.24      533.51     11.55 o 
   2   2  13      203.39      200.67     17.09 o 
   3   2  13      624.98      532.88     15.56 o 
   4   2  13    17076.79    17686.20    148.18 o 
   5   2  13    12508.11    12715.38    113.36 o 
   6   2  13     4345.93     4335.85     58.56 o 
   7   2  13       31.48       24.77      9.22 o 
   8   2  13      246.61      236.23     15.80 o 
   9   2  13      159.25      196.62     16.26 o 
  10   2  13        7.46       17.02     12.41 o 
  11   2  13      752.30      766.58     28.91 o 
  12   2  13       56.81       35.85     16.23 o 
  13   2  13       60.97      113.83     22.48 o 
  14   2  13        0.41       -8.38     18.49 o 
  15   2  13      142.04      204.74     33.57 o 
   1   3  13     1625.76     1673.92     23.92 o 
   2   3  13      218.47      211.58      8.61 o 
   3   3  13      861.49      778.30     18.30 o 
   4   3  13       58.19       59.45      7.21 o 
   5   3  13      112.10      110.84      7.54 o 
   6   3  13      605.85      677.88     20.65 o 
   7   3  13       66.25      103.67     11.03 o 
   8   3  13     1608.98     1620.52     34.36 o 
   9   3  13      630.89      586.52     23.44 o 
  10   3  13     3254.35     3015.77     52.07 o 
  11   3  13      101.36      109.49     16.70 o 
  12   3  13        2.52      -14.47     14.04 o 
  13   3  13      135.26      175.54     23.12 o 
  14   3  13       10.79       20.11     22.94 o 
   0   4  13    27998.02    27907.32    387.38 o 
   1   4  13     6233.40     6461.11     64.21 o 
   2   4  13     5368.75     5303.04     61.77 o 
   3   4  13      883.58     1066.20     29.29 o 
   4   4  13       10.40       19.50      6.91 o 
   5   4  13     3145.48     3236.34     54.32 o 
   6   4  13        1.85        5.18      7.82 o 
   7   4  13     1843.90     1962.90     37.46 o 
   8   4  13     1099.81     1035.66     30.85 o 
   9   4  13      320.41      337.66     19.62 o 
  10   4  13      536.15      531.78     24.54 o 
  11   4  13      456.41      438.78     27.05 o 
  12   4  13        1.09       -7.12     14.36 o 
  13   4  13      145.25      145.76     24.19 o 
  14   4  13      633.92      748.32     44.89 o 
   1   5  13     8302.92     8740.21     84.07 o 
   2   5  13      297.90      354.26     14.09 o 
   3   5  13      920.33      928.56     29.81 o 
   4   5  13        7.91       10.26      9.33 o 
   5   5  13      343.84      327.51     19.36 o 
   6   5  13      634.07      666.68     24.06 o 
   7   5  13      726.93      661.89     23.64 o 
   8   5  13      192.06      226.08     18.13 o 
   9   5  13       11.91       18.54     11.35 o 
  10   5  13     1578.01     1467.08     37.23 o 
  11   5  13       35.55       43.89     18.95 o 
  12   5  13      412.74      425.17     32.94 o 
  13   5  13      196.82      171.44     27.07 o 
  14   5  13       19.17       -2.27     21.45 o 
   0   6  13      586.24      561.24     29.39 o 
   1   6  13       71.60       77.84      9.20 o 
   2   6  13       69.88       74.70      9.16 o 
   3   6  13       70.66       85.62     12.03 o 
   4   6  13      185.65      137.53     14.72 o 
   5   6  13      625.17      619.74     26.16 o 
   6   6  13      334.68      244.05     19.74 o 
   7   6  13       49.31       47.06     12.23 o 
   8   6  13       16.90       30.25     12.76 o 
   9   6  13       10.01       21.11     13.94 o 
  10   6  13       35.56       35.25     14.97 o 
  11   6  13      167.65      174.37     23.86 o 
  12   6  13      214.56      202.85     26.73 o 
  13   6  13      306.97      307.18     31.75 o 
   1   7  13      614.19      637.46     23.69 o 
   2   7  13      237.65      202.48     14.92 o 
   3   7  13      208.92      207.59     17.23 o 
   4   7  13      625.00      651.58     27.26 o 
   5   7  13      668.42      706.23     29.35 o 
   6   7  13      178.62      127.38     19.80 o 
   7   7  13      250.59      233.60     19.04 o 
   8   7  13      637.07      646.44     46.47 o 
   9   7  13       56.49       45.34     16.56 o 
  10   7  13       58.87       46.06     20.48 o 
  11   7  13      194.71      247.09     45.86 o 
  12   7  13        3.43      -26.47     19.86 o 
  13   7  13       19.27      -29.36     25.04 o 
   0   8  13     1572.54     1559.86     52.49 o 
   1   8  13     1733.93     1693.06     38.46 o 
   2   8  13     1343.64     1402.64     37.64 o 
   3   8  13      908.19      926.52     32.81 o 
   4   8  13       17.45      -10.77     24.00 o 
   5   8  13      439.26      520.10     27.48 o 
   6   8  13     1247.88     1276.23     41.05 o 
   7   8  13       21.61       -0.50     13.44 o 
   8   8  13        1.19       20.45     16.28 o 
   9   8  13       10.79       10.82     19.29 o 
  10   8  13       17.25        0.54     19.17 o 
  11   8  13      119.69      125.90     26.67 o 
  12   8  13      189.06      169.17     30.21 o 
   1   9  13      925.51     1011.58     37.11 o 
   2   9  13      233.88      281.44     26.90 o 
   3   9  13      134.33      104.66     23.60 o 
   4   9  13       23.46       -0.39     15.06 o 
   5   9  13      296.91      234.43     29.04 o 
   6   9  13      147.55      116.75     23.48 o 
   7   9  13      195.59      187.84     31.61 o 
   8   9  13      281.95      261.15     45.32 o 
   9   9  13      165.34      161.15     39.81 o 
  10   9  13       88.45       79.86     35.22 o 
  11   9  13      368.00      459.47     68.37 o 
   0  10  13      113.98      171.59     35.78 o 
   1  10  13      690.20      549.39     31.05 o 
   2  10  13      247.82      296.09     29.04 o 
   3  10  13      127.96      132.75     23.48 o 
   4  10  13        9.18        9.14     16.66 o 
   5  10  13        0.83      -17.10     17.03 o 
   6  10  13      153.06      176.81     26.04 o 
   7  10  13       22.06       45.27     48.83 o 
   8  10  13      381.17      365.00     67.36 o 
   9  10  13      664.21      771.11     69.48 o 
  10  10  13      295.30      278.82     54.51 o 
   1  11  13        6.21      -15.88     19.02 o 
   2  11  13       32.82        6.56     17.86 o 
   3  11  13       34.37       25.36     18.93 o 
   4  11  13      116.86       88.43     23.69 o 
   5  11  13      291.77      317.32     33.15 o 
   6  11  13        0.01      -26.88     23.06 o 
   7  11  13       18.54        7.04     28.93 o 
   8  11  13      118.89      160.35     69.39 o 
   9  11  13      676.54      647.84     69.23 o 
   0  12  13       28.95      -20.83     33.02 o 
   1  12  13      674.79      779.45     46.48 o 
   2  12  13       24.06       20.74     24.77 o 
   3  12  13      362.20      364.15     42.96 o 
   4  12  13       19.65       45.27     23.20 o 
   5  12  13       19.41      -17.00     22.86 o 
   6  12  13      720.67      727.92    112.61 o 
   7  12  13       40.85       17.62     33.42 o 
   8  12  13       14.35       24.17     37.83 o 
   1  13  13        0.49        3.85     25.62 o 
   2  13  13        2.98       35.81     27.52 o 
   3  13  13       92.74       93.85     37.31 o 
   4  13  13      252.85      340.29     54.95 o 
   5  13  13      232.62      196.31     65.96 o 
   6  13  13        0.01       26.32     38.70 o 
   0  14  13       11.09      -15.89     32.55 o 
   1  14  13        6.48       17.87     28.94 o 
   2  14  13       99.00      109.74     41.58 o 
   0   0  14     3519.78     3534.03     71.67 o 
   1   0  14     1705.70     1544.50     61.69 o 
   2   0  14      705.41      778.70     22.68 o 
   3   0  14      923.68      927.51     25.57 o 
   4   0  14      432.98      361.69     17.75 o 
   5   0  14    10774.24    11153.94    135.72 o 
   6   0  14      520.19      442.42     21.11 o 
   7   0  14     1090.55     1095.58     34.22 o 
   8   0  14     6076.39     5828.99    205.99 o 
   9   0  14      604.44      618.92     42.50 o 
  10   0  14       12.45       10.68     15.66 o 
  11   0  14      162.81      153.42     27.61 o 
  12   0  14      144.44      140.49     45.37 o 
  13   0  14     2039.93     2255.85    105.93 o 
  14   0  14      177.19      285.55     40.12 o 
  15   0  14      211.58      250.45     39.99 o 
   1   1  14      144.10      145.51      8.48 o 
   2   1  14       37.70       42.48      7.17 o 
   3   1  14      220.52      250.63     11.83 o 
   4   1  14      579.32      770.26     18.06 o 
   5   1  14      929.89     1056.72     22.11 o 
   6   1  14      417.17      423.27     15.43 o 
   7   1  14      748.85      805.79     28.25 o 
   8   1  14     1814.38     1667.87     41.26 o 
   9   1  14       15.87       -2.85     10.57 o 
  10   1  14     3809.46     3711.11     63.05 o 
  11   1  14       33.07       32.09     12.99 o 
  12   1  14     2554.28     2434.38     54.95 o 
  13   1  14        0.32       16.45     17.64 o 
  14   1  14       59.32       50.94     21.99 o 
  15   1  14       11.01       17.33     20.73 o 
   0   2  14     1914.79     2010.29     44.69 o 
   1   2  14       43.34       43.41      5.33 o 
   2   2  14       40.80       43.66     10.91 o 
   3   2  14      442.86      391.70     13.86 o 
   4   2  14       43.96       32.36      7.18 o 
   5   2  14     4732.68     5004.58     55.63 o 
   6   2  14      714.90      610.92     23.24 o 
   7   2  14      377.72      335.12     17.91 o 
   8   2  14      345.71      352.99     27.48 o 
   9   2  14       70.49       61.35     12.45 o 
  10   2  14      596.60      535.35     24.68 o 
  11   2  14       11.27      -15.89     10.59 o 
  12   2  14      118.56       97.61     16.91 o 
  13   2  14      104.22       90.33     21.43 o 
  14   2  14        2.30       15.31     19.79 o 
   1   3  14       47.57       85.41      6.56 o 
   2   3  14      354.79      380.55     10.37 o 
   3   3  14      371.68      404.72     11.43 o 
   4   3  14      404.75      407.21     13.39 o 
   5   3  14      135.65      212.60     10.07 o 
   6   3  14     1915.20     2078.42     35.38 o 
   7   3  14       17.18       20.78      9.04 o 
   8   3  14       28.85       14.48      9.08 o 
   9   3  14        0.01        3.91     10.45 o 
  10   3  14      721.34      647.95     26.00 o 
  11   3  14      113.04      132.32     16.80 o 
  12   3  14       15.08       26.94     16.06 o 
  13   3  14       31.58       36.41     17.95 o 
  14   3  14       12.17       12.98     21.85 o 
   0   4  14    25194.71    26018.10    324.93 o 
   1   4  14     1466.98     1612.17     45.43 o 
   2   4  14      281.60      260.48     11.39 o 
   3   4  14     1062.14     1137.55     24.40 o 
   4   4  14       46.81       76.48     10.68 o 
   5   4  14       17.14       13.13      8.07 o 
   6   4  14      683.19      740.25     21.81 o 
   7   4  14        6.81        9.69      8.80 o 
   8   4  14      116.18      109.49     12.86 o 
   9   4  14       77.70       41.76     12.00 o 
  10   4  14      253.56      294.65     22.08 o 
  11   4  14      102.02      123.64     19.36 o 
  12   4  14      232.21      244.97     24.25 o 
  13   4  14      179.95      211.29     35.46 o 
  14   4  14      119.59       82.32     24.06 o 
   1   5  14        0.03       10.13      6.28 o 
   2   5  14     1337.78     1310.90     36.94 o 
   3   5  14       18.75       40.10      7.35 o 
   4   5  14      259.18      250.74     16.75 o 
   5   5  14        6.54       -3.90      9.38 o 
   6   5  14      383.46      372.71     21.74 o 
   7   5  14     1938.44     1988.57     38.03 o 
   8   5  14      909.83      867.79     27.01 o 
   9   5  14        0.01        0.53     10.37 o 
  10   5  14     2456.89     2434.98     47.96 o 
  11   5  14      356.11      334.24     25.56 o 
  12   5  14       13.52       16.92     17.79 o 
  13   5  14      172.08      167.97     26.54 o 
  14   5  14      615.59      586.52     48.86 o 
   0   6  14     4987.27     5471.68     99.30 o 
   1   6  14      446.87      555.75     17.27 o 
   2   6  14       62.50       88.84     10.43 o 
   3   6  14      339.58      339.42     14.86 o 
   4   6  14      183.97      139.07     15.00 o 
   5   6  14      404.79      431.36     22.93 o 
   6   6  14     1220.41     1184.62     41.17 o 
   7   6  14       95.71      106.30     14.64 o 
   8   6  14      397.60      341.63     21.61 o 
   9   6  14       44.42       23.28     12.12 o 
  10   6  14     1191.59     1185.53     38.99 o 
  11   6  14      250.50      226.09     26.09 o 
  12   6  14      300.82      398.60     43.01 o 
  13   6  14        1.99       29.40     31.06 o 
   1   7  14      665.62      620.27     19.75 o 
   2   7  14     2225.82     2173.52     36.34 o 
   3   7  14     1074.34     1097.67     32.87 o 
   4   7  14      407.20      380.72     22.46 o 
   5   7  14      681.80      642.55     28.31 o 
   6   7  14      340.53      339.61     33.43 o 
   7   7  14      155.62      134.50     16.62 o 
   8   7  14     1300.74     1152.42     45.60 o 
   9   7  14      453.13      540.26     33.84 o 
  10   7  14     1318.19     1201.17     59.30 o 
  11   7  14       38.19        3.28     21.74 o 
  12   7  14      398.05      432.34     51.74 o 
  13   7  14       18.38        4.86     23.81 o 
   0   8  14     3843.69     3821.43     86.37 o 
   1   8  14      283.05      252.26     18.25 o 
   2   8  14      130.10      152.54     21.66 o 
   3   8  14      185.88      205.91     23.00 o 
   4   8  14      849.26      847.15     39.36 o 
   5   8  14      453.42      483.92     27.41 o 
   6   8  14      302.02      272.33     22.65 o 
   7   8  14      745.84      737.92     33.88 o 
   8   8  14       97.95       79.81     18.08 o 
   9   8  14      181.69      222.03     31.92 o 
  10   8  14       61.99       59.65     25.17 o 
  11   8  14      308.66      192.70     34.59 o 
  12   8  14       17.63      -21.26     30.01 o 
   1   9  14       81.12       73.41     26.58 o 
   2   9  14       68.89       80.07     29.38 o 
   3   9  14       24.57       32.57     17.15 o 
   4   9  14      916.38      855.61     41.64 o 
   5   9  14      547.39      483.98     34.19 o 
   6   9  14       60.94       33.17     18.72 o 
   7   9  14       18.29       48.97     19.11 o 
   8   9  14       85.05       69.59     78.58 o 
   9   9  14      427.41      468.35     99.29 o 
  10   9  14       60.22        9.14     28.89 o 
  11   9  14      214.56      241.31     49.45 o 
   0  10  14     3754.71     3419.65    117.24 o 
   1  10  14      117.45      103.96     19.20 o 
   2  10  14     2650.00     2380.63     70.75 o 
   3  10  14     1450.72     1387.89     70.45 o 
   4  10  14      228.47      203.14     27.57 o 
   5  10  14      427.93      396.50     34.30 o 
   6  10  14      642.48      654.09     41.41 o 
   7  10  14       13.44       44.17     29.32 o 
   8  10  14      178.30      214.88     45.19 o 
   9  10  14        3.58        1.75     43.53 o 
  10  10  14       72.40       44.15     35.82 o 
   1  11  14      469.13      412.55     36.45 o 
   2  11  14     1322.62     1305.89     52.10 o 
   3  11  14      211.58      214.96     28.97 o 
   4  11  14        7.38       40.85     20.99 o 
   5  11  14       85.17      106.95     30.15 o 
   6  11  14       18.06      -13.86     22.82 o 
   7  11  14      106.78      107.74     37.65 o 
   8  11  14       89.01      112.49     40.71 o 
   9  11  14      235.69      312.63     56.37 o 
   0  12  14      330.25      254.97     45.95 o 
   1  12  14       18.75        0.82     19.24 o 
   2  12  14        0.53       10.58     22.10 o 
   3  12  14       94.54       97.25     28.29 o 
   4  12  14       14.38       13.59     21.11 o 
   5  12  14      150.67      142.11     28.66 o 
   6  12  14       61.39       32.07     55.14 o 
   7  12  14      417.69      442.92     78.89 o 
   1  13  14      165.83      155.16     34.97 o 
   2  13  14       50.83       84.72     30.59 o 
   3  13  14        1.79       -8.32     25.54 o 
   4  13  14       23.23       52.18     28.89 o 
   5  13  14      329.34      346.57     55.71 o 
   0  14  14       43.84       19.96     36.98 o 
   1  14  14      118.25      116.26     36.85 o 
   1   1  15     1045.79     1216.30     21.16 o 
   2   1  15       81.28      109.85      8.44 o 
   3   1  15      341.23      279.80     12.61 o 
   4   1  15     1071.16     1065.28     27.24 o 
   5   1  15        5.93        4.69      6.88 o 
   6   1  15     1681.60     1530.22     30.12 o 
   7   1  15      438.71      406.48     16.42 o 
   8   1  15      421.31      472.11     24.30 o 
   9   1  15        1.65       -2.29     12.31 o 
  10   1  15      185.06      180.36     20.33 o 
  11   1  15     1708.02     1633.88     47.53 o 
  12   1  15       11.16       12.83     14.95 o 
  13   1  15      100.22       97.38     19.35 o 
  14   1  15      493.34      619.31     43.80 o 
   0   2  15     2194.85     2241.53     41.63 o 
   1   2  15      345.87      348.17     10.28 o 
   2   2  15      124.99      127.13     11.00 o 
   3   2  15      457.70      495.40     16.16 o 
   4   2  15        2.19        7.20      6.39 o 
   5   2  15        1.59        4.53      6.75 o 
   6   2  15     2059.12     2087.15     32.81 o 
   7   2  15     3118.15     3086.16     50.27 o 
   8   2  15        0.00      -14.47      9.65 o 
   9   2  15     5526.90     5229.29     79.04 o 
  10   2  15      140.60      173.15     18.13 o 
  11   2  15        3.03        1.09     11.65 o 
  12   2  15       80.94       45.88     15.37 o 
  13   2  15        0.89      -12.33     17.35 o 
  14   2  15      121.38      135.49     25.17 o 
   1   3  15     2734.45     2766.87     40.35 o 
   2   3  15      181.31      241.11     10.99 o 
   3   3  15        3.44       -1.47      5.53 o 
   4   3  15      392.16      362.41     13.05 o 
   5   3  15     2457.92     2423.94     32.34 o 
   6   3  15      626.59      649.20     23.22 o 
   7   3  15      290.05      304.00     16.82 o 
   8   3  15      225.06      232.90     16.07 o 
   9   3  15     1313.07     1360.00     36.31 o 
  10   3  15     1906.26     1828.40     46.25 o 
  11   3  15      215.18      215.76     19.57 o 
  12   3  15       14.91       22.68     16.31 o 
  13   3  15        0.69       20.73     16.43 o 
  14   3  15       12.41        0.14     21.28 o 
   0   4  15    22560.76    23422.55    297.18 o 
   1   4  15    14071.19    13973.30    135.15 o 
   2   4  15      275.86      359.79     10.69 o 
   3   4  15      386.99      413.35     11.81 o 
   4   4  15      303.01      302.19     11.75 o 
   5   4  15      244.00      230.57     11.13 o 
   6   4  15      112.01      112.99     11.68 o 
   7   4  15     1794.67     1735.62     34.98 o 
   8   4  15       13.21       17.55     10.36 o 
   9   4  15      777.71      829.70     29.75 o 
  10   4  15     1572.79     1502.31     37.58 o 
  11   4  15       47.97       59.59     15.95 o 
  12   4  15       59.97       77.88     19.16 o 
  13   4  15       19.35       11.29     19.07 o 
  14   4  15        8.34        8.51     20.34 o 
   1   5  15    12002.71    12157.18    110.52 o 
   2   5  15       24.69       39.87      8.23 o 
   3   5  15      134.33      125.12     10.69 o 
   4   5  15      123.19      103.66     10.72 o 
   5   5  15       39.49       57.90     10.82 o 
   6   5  15        2.15        9.48      9.80 o 
   7   5  15       14.60       19.88      9.95 o 
   8   5  15       26.01       24.51     10.89 o 
   9   5  15      373.79      341.44     21.75 o 
  10   5  15       21.06       47.12     18.12 o 
  11   5  15       17.54        8.67     14.94 o 
  12   5  15       98.89      137.47     31.28 o 
  13   5  15        8.31       29.17     21.05 o 
   0   6  15      124.88      111.40     23.14 o 
   1   6  15     2123.18     2032.24     38.37 o 
   2   6  15      161.88      142.90     12.96 o 
   3   6  15      175.87      202.68     16.19 o 
   4   6  15      577.94      524.74     23.59 o 
   5   6  15     1751.95     1732.97     43.34 o 
   6   6  15      828.46      831.10     33.58 o 
   7   6  15       12.97       -8.03     10.00 o 
   8   6  15        2.93       -5.89     10.78 o 
   9   6  15       92.05      107.46     16.23 o 
  10   6  15     1356.55     1267.75     44.65 o 
  11   6  15      726.19      649.83     48.13 o 
  12   6  15      223.73      186.51     37.50 o 
  13   6  15       71.95      134.07     35.91 o 
   1   7  15      716.47      738.36     25.38 o 
   2   7  15       55.54       48.56     11.54 o 
   3   7  15       71.65       66.49     13.43 o 
   4   7  15       51.41       61.91     13.61 o 
   5   7  15      595.97      660.29     28.84 o 
   6   7  15     1807.63     1733.72     73.05 o 
   7   7  15       93.00       97.06     15.52 o 
   8   7  15       13.02       11.17     12.51 o 
   9   7  15     1022.43      973.94     37.66 o 
  10   7  15      652.62      716.79     48.49 o 
  11   7  15       90.33       98.33     28.00 o 
  12   7  15      334.67      333.08     41.68 o 
   0   8  15      337.70      359.10     29.78 o 
   1   8  15     1003.24      957.05     30.30 o 
   2   8  15       29.84        5.55     14.37 o 
   3   8  15      156.97      111.47     20.10 o 
   4   8  15      867.48      908.78     41.19 o 
   5   8  15     1840.57     1819.70     55.80 o 
   6   8  15      403.01      272.15     28.06 o 
   7   8  15      867.52      810.72     41.46 o 
   8   8  15        9.17       24.02     16.84 o 
   9   8  15     1030.79     1027.15     71.92 o 
  10   8  15      544.23      469.63    113.23 o 
  11   8  15       27.69       -8.68     29.23 o 
  12   8  15       30.81        6.78     43.84 o 
   1   9  15     3199.69     3161.00     65.57 o 
   2   9  15       95.79       56.97     28.22 o 
   3   9  15      786.99      876.75     63.44 o 
   4   9  15     1690.38     1470.90     52.75 o 
   5   9  15      423.37      515.30     35.39 o 
   6   9  15      332.80      340.09     31.60 o 
   7   9  15      866.05      865.77     44.81 o 
   8   9  15        3.70      -21.46     24.57 o 
   9   9  15      171.06      133.90     58.48 o 
  10   9  15      116.48      112.19     37.80 o 
  11   9  15      126.02       39.41     73.98 o 
   0  10  15     1821.98     2091.10     92.43 o 
   1  10  15      112.54       67.48     18.18 o 
   2  10  15       86.78      105.47     22.07 o 
   3  10  15       45.78        9.63     18.24 o 
   4  10  15       18.49       17.50     18.11 o 
   5  10  15      154.22       93.34     25.40 o 
   6  10  15      483.14      512.06     38.80 o 
   7  10  15        1.07       -1.18     26.23 o 
   8  10  15       20.70       38.77     31.18 o 
   9  10  15      186.26      201.19     44.00 o 
  10  10  15      192.77      225.14     62.22 o 
   1  11  15      194.35      196.41     28.48 o 
   2  11  15      147.87      236.28     35.08 o 
   3  11  15      496.54      576.85     39.72 o 
   4  11  15      186.39      161.20     35.86 o 
   5  11  15      143.27      149.81     27.31 o 
   6  11  15        1.00       -2.79     20.16 o 
   7  11  15       81.69       59.08     61.52 o 
   8  11  15      276.32      322.06     52.78 o 
   9  11  15       23.90       -0.59     32.26 o 
   0  12  15      108.52       49.62     55.91 o 
   1  12  15      208.20      181.00     34.61 o 
   2  12  15      104.91      112.13     31.10 o 
   3  12  15      130.22      187.27     40.66 o 
   4  12  15      126.98      114.56     27.11 o 
   5  12  15      219.80      311.46     39.27 o 
   6  12  15      422.26      429.01     81.69 o 
   7  12  15      838.23      960.51     79.16 o 
   1  13  15      456.41      489.84     50.55 o 
   2  13  15        0.38       36.59     28.60 o 
   3  13  15       11.36       10.12     26.27 o 
   4  13  15        0.02       -3.71     26.80 o 
   5  13  15        0.15      -25.08     45.17 o 
   0   0  16    30722.12    29564.04    431.48 o 
   1   0  16      822.60      870.86     27.88 o 
   2   0  16     1178.18     1116.58     36.83 o 
   3   0  16      192.87      234.21     15.10 o 
   4   0  16     7832.52     8063.55    105.26 o 
   5   0  16     1093.16     1251.56     33.54 o 
   6   0  16     2855.78     3070.31     57.16 o 
   7   0  16      601.56      579.00     25.78 o 
   8   0  16        1.13      -12.62     18.02 o 
   9   0  16       55.56       33.63     18.00 o 
  10   0  16     7914.33     7612.46    141.84 o 
  11   0  16      393.96      407.02     37.07 o 
  12   0  16       18.32      -15.76     19.28 o 
  13   0  16      365.60      470.61     43.00 o 
  14   0  16       48.58       50.53     27.93 o 
   1   1  16     8323.07     8158.02     76.40 o 
   2   1  16     7022.64     7404.98     71.59 o 
   3   1  16      768.93      808.28     18.73 o 
   4   1  16       94.77       76.95      9.26 o 
   5   1  16      118.69       84.19      9.68 o 
   6   1  16      616.12      612.50     18.72 o 
   7   1  16      132.13      125.38     11.61 o 
   8   1  16        2.04       -1.15     10.32 o 
   9   1  16      867.51      777.74     32.07 o 
  10   1  16     6626.72     6353.49     97.86 o 
  11   1  16     1157.61     1152.51     41.73 o 
  12   1  16     2612.57     2556.70     52.78 o 
  13   1  16      110.47       96.64     19.44 o 
  14   1  16      273.11      334.57     35.49 o 
   0   2  16     9434.34     9531.82    131.26 o 
   1   2  16      102.55      101.29      7.10 o 
   2   2  16      352.34      381.65     13.73 o 
   3   2  16      150.30      173.25     11.64 o 
   4   2  16      237.78      286.10     15.75 o 
   5   2  16      304.81      336.51     14.02 o 
   6   2  16        1.20       -2.67      7.13 o 
   7   2  16     1568.70     1480.78     34.46 o 
   8   2  16       71.28       88.53     13.71 o 
   9   2  16     2449.19     2418.59     48.66 o 
  10   2  16      144.94      154.32     18.16 o 
  11   2  16        4.86       23.97     13.70 o 
  12   2  16        2.53        0.20     14.37 o 
  13   2  16      127.38      149.51     25.10 o 
  14   2  16        0.25       25.45     20.69 o 
   1   3  16       31.64       36.48     10.16 o 
   2   3  16     8569.16     9169.15     77.55 o 
   3   3  16       10.96       26.20      5.60 o 
   4   3  16       27.12       43.34      7.41 o 
   5   3  16     1252.38     1128.29     21.47 o 
   6   3  16     1249.36     1341.49     40.63 o 
   7   3  16     4091.76     3885.09     54.24 o 
   8   3  16      129.12      114.83     13.27 o 
   9   3  16        1.12        1.75     12.09 o 
  10   3  16       44.72       16.75     12.55 o 
  11   3  16       14.58       11.12     18.72 o 
  12   3  16      142.73      107.13     20.74 o 
  13   3  16       11.14      -15.69     17.08 o 
  14   3  16        0.03        1.82     21.87 o 
   0   4  16     1366.09     1094.20     64.70 o 
   1   4  16       51.67       58.19      9.51 o 
   2   4  16      333.68      371.44     13.70 o 
   3   4  16      259.47      220.82     14.00 o 
   4   4  16        0.99       -3.47      5.26 o 
   5   4  16      477.76      462.08     18.53 o 
   6   4  16     1491.16     1431.05     30.41 o 
   7   4  16      429.46      440.59     22.24 o 
   8   4  16       55.13       42.56     11.40 o 
   9   4  16       25.42       33.22     13.97 o 
  10   4  16       59.42       78.74     15.53 o 
  11   4  16      575.87      600.38     29.52 o 
  12   4  16      756.80      792.29     39.68 o 
  13   4  16       53.89       44.29     22.53 o 
  14   4  16       12.54       11.54     24.30 o 
   1   5  16       59.37       63.56     14.32 o 
   2   5  16      294.65      361.98     18.04 o 
   3   5  16      931.25      948.15     20.43 o 
   4   5  16     3621.78     3686.17     46.22 o 
   5   5  16      358.58      383.26     19.11 o 
   6   5  16      187.96      197.46     16.86 o 
   7   5  16      198.29      183.66     17.35 o 
   8   5  16       33.03       26.04     11.14 o 
   9   5  16        9.81       21.53     11.82 o 
  10   5  16       10.06       -0.58     15.53 o 
  11   5  16        3.68       27.14     16.88 o 
  12   5  16      393.93      400.94     35.86 o 
  13   5  16      257.01      210.02     31.69 o 
   0   6  16     3606.01     3854.19     80.71 o 
   1   6  16      253.08      315.03     17.49 o 
   2   6  16       34.74       46.62      9.57 o 
   3   6  16      648.33      610.58     29.26 o 
   4   6  16     1526.27     1472.36     41.70 o 
   5   6  16      485.87      532.14     25.05 o 
   6   6  16        0.53        1.70     11.61 o 
   7   6  16       37.95       59.27     11.93 o 
   8   6  16     1015.28      962.77     34.36 o 
   9   6  16       75.26      122.47     18.74 o 
  10   6  16      365.01      449.70     33.34 o 
  11   6  16       24.25       53.22     24.46 o 
  12   6  16      752.75      864.47     56.78 o 
  13   6  16        2.92       21.38     27.71 o 
   1   7  16     2987.05     2881.19     49.97 o 
   2   7  16     5037.33     4981.03     96.89 o 
   3   7  16      220.24      231.11     23.74 o 
   4   7  16      409.12      478.77     30.92 o 
   5   7  16     1943.23     1849.15     45.69 o 
   6   7  16      640.57      600.31     28.84 o 
   7   7  16        0.00        3.56     11.81 o 
   8   7  16      937.13      844.03     31.81 o 
   9   7  16       22.27       32.96     14.99 o 
  10   7  16      699.60      681.58     47.29 o 
  11   7  16        4.10      -30.02     20.02 o 
  12   7  16       64.91       70.47     29.36 o 
   0   8  16      613.22      531.59     34.45 o 
   1   8  16        7.73       13.05     12.94 o 
   2   8  16     1163.31     1090.05     42.54 o 
   3   8  16     1131.85     1214.43     44.73 o 
   4   8  16      124.51      113.88     21.35 o 
   5   8  16     1475.83     1392.50     50.02 o 
   6   8  16     1147.60     1076.14     45.99 o 
   7   8  16     1152.23     1043.44     46.62 o 
   8   8  16        0.52        4.60     15.49 o 
   9   8  16      154.05      112.24     73.12 o 
  10   8  16      221.20      194.12     44.25 o 
  11   8  16       18.79       40.20     32.41 o 
  12   8  16        0.19       -2.98     43.53 o 
   1   9  16      210.37      240.32     26.14 o 
   2   9  16       30.08       41.82     17.24 o 
   3   9  16      716.90      631.00     41.97 o 
   4   9  16     1626.77     1600.42     75.56 o 
   5   9  16      888.11      896.55     56.07 o 
   6   9  16       57.42       23.08     18.67 o 
   7   9  16        4.66       -8.44     17.67 o 
   8   9  16       78.56       58.50     40.96 o 
   9   9  16       40.64      -12.69     26.26 o 
  10   9  16      183.07      182.22     43.94 o 
  11   9  16      117.83      120.77     41.52 o 
   0  10  16     1756.32     1755.04    110.74 o 
   1  10  16      310.21      319.31     39.66 o 
   2  10  16      166.80      182.90     25.57 o 
   3  10  16       98.46       96.15     22.42 o 
   4  10  16      748.63      736.37     55.98 o 
   5  10  16      266.21      242.02     30.17 o 
   6  10  16        3.86       22.44     19.71 o 
   7  10  16       76.13       58.35     34.95 o 
   8  10  16        3.70        7.39     26.99 o 
   9  10  16       85.59       87.80     54.59 o 
  10  10  16        3.73       -5.89     32.59 o 
   1  11  16      697.83      713.98     43.93 o 
   2  11  16      404.28      480.59     55.86 o 
   3  11  16      531.77      591.61     40.84 o 
   4  11  16       51.54       84.59     27.68 o 
   5  11  16       21.72       14.03     26.14 o 
   6  11  16      276.40      305.87     34.68 o 
   7  11  16       94.46       75.61     35.23 o 
   8  11  16       24.58      -24.51     27.99 o 
   9  11  16      224.97      250.21     51.98 o 
   0  12  16     2002.84     2067.25     99.67 o 
   1  12  16      202.01      136.18     31.30 o 
   2  12  16      643.25      731.18     75.71 o 
   3  12  16       96.42       98.10     30.45 o 
   4  12  16       20.94       31.12     21.91 o 
   5  12  16       67.39      138.79     29.30 o 
   6  12  16        0.35       22.73     34.70 o 
   7  12  16       19.50       25.44     35.91 o 
   1  13  16      264.13      297.97     43.51 o 
   2  13  16       82.78      139.23     35.71 o 
   3  13  16       53.50       80.49     31.22 o 
   4  13  16        2.63       28.55     29.48 o 
   5  13  16      734.61      982.00    116.66 o 
   1   1  17     1021.35     1088.46     31.60 o 
   2   1  17       47.75       85.29     10.27 o 
   3   1  17     1276.51     1339.94     28.42 o 
   4   1  17     2399.40     2506.46     34.01 o 
   5   1  17       27.06       19.49      8.46 o 
   6   1  17      724.99      782.25     24.87 o 
   7   1  17       42.86       58.88     10.26 o 
   8   1  17        0.16       13.35     10.90 o 
   9   1  17      133.45      103.86     18.50 o 
  10   1  17     1197.48     1215.63     47.82 o 
  11   1  17     1025.84      980.46     51.03 o 
  12   1  17        2.41       23.76     14.39 o 
  13   1  17        0.29       10.18     15.20 o 
  14   1  17      310.00      369.77     30.13 o 
   0   2  17      171.22      180.76     16.76 o 
   1   2  17      752.13      870.25     15.97 o 
   2   2  17      196.79      221.46     11.26 o 
   3   2  17      251.11      252.30     14.08 o 
   4   2  17      702.36      700.26     21.85 o 
   5   2  17      500.32      458.31     16.19 o 
   6   2  17     2766.67     2760.24     40.22 o 
   7   2  17     2381.46     2271.30     43.40 o 
   8   2  17     1221.52     1152.28     32.18 o 
   9   2  17     3100.01     3075.99     55.97 o 
  10   2  17        0.00        5.08     13.05 o 
  11   2  17        1.32       -9.00     12.62 o 
  12   2  17      130.33      119.84     19.45 o 
  13   2  17       34.84       24.49     19.18 o 
  14   2  17      128.43      107.91     22.76 o 
   1   3  17     6559.75     6910.45     76.38 o 
   2   3  17      208.92      203.66     12.48 o 
   3   3  17        2.90       -3.47      4.85 o 
   4   3  17       14.95       18.75      6.66 o 
   5   3  17      195.87      232.70     11.58 o 
   6   3  17      144.56      164.59     13.06 o 
   7   3  17      249.09      290.87     16.70 o 
   8   3  17     1656.90     1575.68     46.10 o 
   9   3  17       27.42        4.67     11.75 o 
  10   3  17      726.52      659.74     28.88 o 
  11   3  17        1.32       -7.94     12.44 o 
  12   3  17        0.10       -4.66     16.23 o 
  13   3  17      114.07      135.67     23.92 o 
  14   3  17      171.10      193.08     32.62 o 
   0   4  17     3126.58     3316.74     68.61 o 
   1   4  17       18.18       26.19      8.59 o 
   2   4  17      725.78      756.48     18.83 o 
   3   4  17      279.70      310.80     11.01 o 
   4   4  17      167.19      220.34     10.88 o 
   5   4  17      178.98      181.48     13.66 o 
   6   4  17      446.08      452.48     19.93 o 
   7   4  17       54.04       65.35     11.78 o 
   8   4  17      270.31      277.68     20.20 o 
   9   4  17      877.22      864.20     30.76 o 
  10   4  17      259.01      248.60     25.62 o 
  11   4  17     1453.45     1469.72     42.96 o 
  12   4  17      378.45      368.88     30.02 o 
  13   4  17       21.14       17.77     19.95 o 
  14   4  17        0.47       18.18     23.22 o 
   1   5  17        7.80       12.34      8.56 o 
   2   5  17       10.45       18.50      7.30 o 
   3   5  17     1669.68     1754.06     27.06 o 
   4   5  17       27.41       32.34      8.03 o 
   5   5  17     1229.69     1210.33     33.61 o 
   6   5  17      898.17      898.80     27.46 o 
   7   5  17       33.55       58.09     11.65 o 
   8   5  17      340.67      294.55     26.64 o 
   9   5  17      741.58      790.11     30.21 o 
  10   5  17      723.10      774.88     44.29 o 
  11   5  17       36.18       17.91     17.07 o 
  12   5  17      345.12      397.51     35.76 o 
  13   5  17        5.29       35.31     26.92 o 
   0   6  17     2005.29     1937.83     55.91 o 
   1   6  17        2.50       -5.91      8.56 o 
   2   6  17       79.16      104.56     13.66 o 
   3   6  17      174.80      185.07     17.36 o 
   4   6  17     2212.18     2287.54     47.21 o 
   5   6  17       77.25       79.72     14.33 o 
   6   6  17      117.34      144.07     17.38 o 
   7   6  17      497.24      518.87     24.79 o 
   8   6  17       20.21       16.07     12.27 o 
   9   6  17      112.32      105.23     18.26 o 
  10   6  17       11.86       -1.69     16.50 o 
  11   6  17      161.08      145.64     70.63 o 
  12   6  17      128.87       69.93     27.77 o 
  13   6  17        0.13      -11.88     31.36 o 
   1   7  17     5540.24     5355.29     73.71 o 
   2   7  17     2507.57     2440.86     62.17 o 
   3   7  17      417.78      412.62     32.62 o 
   4   7  17      131.90      121.43     20.19 o 
   5   7  17     2138.64     2273.31     61.49 o 
   6   7  17      906.31      749.31     38.51 o 
   7   7  17      107.30       95.12     18.76 o 
   8   7  17        0.92      -19.98     13.32 o 
   9   7  17       24.67        1.83     16.33 o 
  10   7  17       99.77      102.86     35.73 o 
  11   7  17        4.65       11.29     30.78 o 
  12   7  17      517.47      514.31    121.33 o 
   0   8  17      258.72      294.28     28.65 o 
   1   8  17     4411.48     4517.71     78.92 o 
   2   8  17      175.19      149.58     22.73 o 
   3   8  17       56.32       10.54     14.75 o 
   4   8  17      213.18      232.19     25.45 o 
   5   8  17       19.69       42.76     17.43 o 
   6   8  17        5.14       13.30     16.92 o 
   7   8  17      101.35       89.71     21.53 o 
   8   8  17       10.02       21.60     16.02 o 
   9   8  17       14.26        9.41     25.15 o 
  10   8  17      417.67      420.35     55.90 o 
  11   8  17      433.86      399.40     58.95 o 
   1   9  17      889.81      848.43     36.41 o 
   2   9  17       81.24      120.10     33.63 o 
   3   9  17      243.35      283.16     32.10 o 
   4   9  17      320.61      334.90     31.00 o 
   5   9  17        6.80       -9.32     16.40 o 
   6   9  17      209.47      243.09     29.27 o 
   7   9  17       25.20       24.72     19.55 o 
   8   9  17        9.20       -7.05     31.31 o 
   9   9  17       27.59      -20.96     25.48 o 
  10   9  17      210.43      314.45     52.81 o 
  11   9  17       18.77       40.38     35.24 o 
   0  10  17      111.05      106.04     34.38 o 
   1  10  17       21.05       19.50     19.04 o 
   2  10  17       17.15        8.30     17.79 o 
   3  10  17       64.46       61.07     20.34 o 
   4  10  17       36.27       40.42     20.56 o 
   5  10  17       97.02       51.63     21.57 o 
   6  10  17      719.79      783.74     45.58 o 
   7  10  17        6.57       23.07     21.31 o 
   8  10  17       46.62        8.71     26.14 o 
   9  10  17       54.79       49.03     39.95 o 
  10  10  17       41.22       63.28     68.22 o 
   1  11  17      195.77      253.67     31.37 o 
   2  11  17      518.24      525.73     46.64 o 
   3  11  17       49.05       26.16     21.49 o 
   4  11  17       14.02       60.62     22.09 o 
   5  11  17       32.23       44.67     22.75 o 
   6  11  17       82.56       29.60     21.63 o 
   7  11  17       68.92       88.78     35.29 o 
   8  11  17       28.77      -30.81     29.74 o 
   0  12  17      169.70      150.41     41.57 o 
   1  12  17      169.33      156.63     34.61 o 
   2  12  17      286.95      402.00     45.78 o 
   3  12  17       14.00       -6.11     23.17 o 
   4  12  17     1113.42     1227.69     68.59 o 
   5  12  17      236.82      283.77     35.42 o 
   6  12  17      326.89      218.76     65.21 o 
   7  12  17      119.96      190.14     82.63 o 
   1  13  17      110.20      145.26     49.58 o 
   2  13  17       12.79        0.21     28.14 o 
   3  13  17        8.92       -5.73     27.34 o 
   4  13  17       50.15        2.72     28.92 o 
   0   0  18     5684.73     5659.82    170.47 o 
   1   0  18     1473.09     1285.87     43.43 o 
   2   0  18     1640.43     1578.07     35.59 o 
   3   0  18      117.14       82.44     11.95 o 
   4   0  18     8452.92     9031.67    117.34 o 
   5   0  18     1398.25     1480.08     37.69 o 
   6   0  18       97.37       77.29     26.30 o 
   7   0  18     1947.26     2072.64     48.35 o 
   8   0  18     4172.85     4099.19     91.18 o 
   9   0  18     1889.50     1898.78     62.27 o 
  10   0  18      534.51      517.33     38.49 o 
  11   0  18       97.50       48.07     32.18 o 
  12   0  18      313.50      294.72     43.99 o 
  13   0  18      421.37      307.31     38.49 o 
  14   0  18      659.07      561.67     50.14 o 
   1   1  18      481.34      539.33     15.32 o 
   2   1  18      933.37     1062.33     21.62 o 
   3   1  18      235.81      207.71     11.58 o 
   4   1  18      235.52      264.64     12.38 o 
   5   1  18      439.48      402.18     14.99 o 
   6   1  18       82.83       73.07     10.06 o 
   7   1  18        2.85        3.89      9.79 o 
   8   1  18     4732.40     4558.92     66.89 o 
   9   1  18       47.52       82.43     16.52 o 
  10   1  18        3.10       -2.51     12.57 o 
  11   1  18      645.18      652.75     45.48 o 
  12   1  18       93.72       95.19     17.14 o 
  13   1  18       79.54       59.98     18.56 o 
  14   1  18      333.99      377.82     30.79 o 
   0   2  18     9441.19     9541.35    119.56 o 
   1   2  18      299.43      363.72     11.17 o 
   2   2  18      310.19      312.03     13.14 o 
   3   2  18      121.48      128.97     10.60 o 
   4   2  18      189.85      172.44     12.11 o 
   5   2  18     1295.36     1218.46     33.77 o 
   6   2  18      439.94      442.23     16.94 o 
   7   2  18     1860.62     1882.89     39.54 o 
   8   2  18      561.34      582.22     24.66 o 
   9   2  18       31.04       37.30     14.88 o 
  10   2  18       10.61        5.71     12.40 o 
  11   2  18      152.52      160.12     19.70 o 
  12   2  18       16.81       38.07     15.85 o 
  13   2  18       18.66       19.98     19.18 o 
  14   2  18      271.13      283.20     28.69 o 
   1   3  18      226.31      200.82     14.36 o 
   2   3  18     3010.91     3119.24     34.56 o 
   3   3  18     1258.01     1194.32     20.31 o 
   4   3  18       47.65       53.55     10.15 o 
   5   3  18      164.16      190.01     11.22 o 
   6   3  18      746.36      792.78     23.24 o 
   7   3  18      575.46      512.28     20.76 o 
   8   3  18     1432.79     1349.20     32.56 o 
   9   3  18      764.71      669.74     25.47 o 
  10   3  18      400.64      427.64     24.96 o 
  11   3  18      299.39      314.57     23.82 o 
  12   3  18      201.62      204.85     24.97 o 
  13   3  18       73.58       67.53     22.07 o 
  14   3  18       54.96       77.11     25.17 o 
   0   4  18    13097.82    12624.86    179.57 o 
   1   4  18      454.62      414.00     17.73 o 
   2   4  18      445.25      492.94     14.46 o 
   3   4  18       21.17       25.13      5.97 o 
   4   4  18       62.01       80.76      7.76 o 
   5   4  18      294.96      319.33     16.56 o 
   6   4  18      425.16      444.93     18.96 o 
   7   4  18      169.42      149.42     14.25 o 
   8   4  18      713.66      708.51     25.22 o 
   9   4  18      750.25      873.93     30.23 o 
  10   4  18     1004.34     1088.25     36.17 o 
  11   4  18      843.10      858.86     34.33 o 
  12   4  18        0.84        0.22     17.06 o 
  13   4  18       97.04       86.56     23.80 o 
   1   5  18     7442.55     7435.09     87.28 o 
   2   5  18      357.83      415.45     15.03 o 
   3   5  18       52.43       63.94     10.61 o 
   4   5  18      171.92      180.40     13.25 o 
   5   5  18       84.25       84.89     15.23 o 
   6   5  18     3305.12     3089.43     51.47 o 
   7   5  18      111.75       81.95     12.61 o 
   8   5  18      123.55       95.12     14.33 o 
   9   5  18       85.45       88.62     16.08 o 
  10   5  18       65.84       63.45     17.24 o 
  11   5  18      181.60      125.52     24.59 o 
  12   5  18      126.88      129.49     26.28 o 
  13   5  18        5.73       10.28     26.72 o 
   0   6  18     2945.13     2926.72     90.12 o 
   1   6  18       86.23      111.46     13.50 o 
   2   6  18     1417.37     1307.43     39.19 o 
   3   6  18     1734.31     1694.83     48.83 o 
   4   6  18      507.47      505.16     30.00 o 
   5   6  18       10.92       -5.23     10.73 o 
   6   6  18      910.21      918.09     33.50 o 
   7   6  18       22.13        5.08     11.63 o 
   8   6  18      191.37      217.04     20.39 o 
   9   6  18       18.48       37.28     13.83 o 
  10   6  18       44.66       -2.83     14.81 o 
  11   6  18      112.65      112.97     24.68 o 
  12   6  18      683.21      703.68     53.58 o 
  13   6  18      188.76      228.79     40.43 o 
   1   7  18       65.50       88.80     13.92 o 
   2   7  18     1409.50     1409.06     45.95 o 
   3   7  18      208.64      241.95     28.84 o 
   4   7  18     7175.77     7005.59    117.26 o 
   5   7  18        7.73        5.23     15.23 o 
   6   7  18      186.26      141.38     23.18 o 
   7   7  18       94.12       59.27     16.28 o 
   8   7  18       29.53       20.77     15.46 o 
   9   7  18       74.30       54.05     20.07 o 
  10   7  18      592.72      654.65     56.03 o 
  11   7  18        0.32       16.61     37.61 o 
  12   7  18      293.17      259.05     50.51 o 
   0   8  18     5674.92     5726.95    114.04 o 
   1   8  18        5.23       19.54     13.58 o 
   2   8  18        0.23       -6.50     14.20 o 
   3   8  18      219.33      183.47     32.57 o 
   4   8  18      301.80      343.16     29.90 o 
   5   8  18       81.22       96.10     21.31 o 
   6   8  18        0.10       11.30     25.36 o 
   7   8  18       62.08       70.38     24.42 o 
   8   8  18      198.43      216.23     25.29 o 
   9   8  18      156.50      187.63     45.56 o 
  10   8  18      987.23      998.69     87.22 o 
  11   8  18        0.51       -1.85     28.53 o 
   1   9  18       34.69       24.81     15.09 o 
   2   9  18      411.57      426.48     32.20 o 
   3   9  18      488.82      401.92     32.57 o 
   4   9  18      140.07      162.01     24.39 o 
   5   9  18      477.32      370.57     32.93 o 
   6   9  18      133.34      179.63     26.63 o 
   7   9  18        0.10       -4.12     18.26 o 
   8   9  18      266.12      223.67     31.13 o 
   9   9  18        4.52      -27.84     24.63 o 
  10   9  18       87.16       76.87     36.47 o 
   0  10  18      272.37      288.85     45.84 o 
   1  10  18      188.78      155.73     26.56 o 
   2  10  18        5.30       28.07     19.04 o 
   3  10  18      259.83      243.79     36.24 o 
   4  10  18      313.41      259.16     29.96 o 
   5  10  18       10.82       -9.60     18.26 o 
   6  10  18       13.62       -0.25     22.53 o 
   7  10  18       61.18       64.34     23.61 o 
   8  10  18       98.01      100.87     35.73 o 
   9  10  18      254.47      294.39     53.94 o 
   1  11  18     2127.63     2088.83     69.71 o 
   2  11  18        3.48       -1.38     22.72 o 
   3  11  18       12.20       33.09     26.34 o 
   4  11  18       82.92      107.26     24.68 o 
   5  11  18      411.05      419.23     38.51 o 
   6  11  18      184.34      204.47     31.45 o 
   7  11  18      411.10      527.19     78.42 o 
   8  11  18       24.45       47.30     37.81 o 
   0  12  18       59.37       48.59     34.19 o 
   1  12  18      234.54      177.50     39.23 o 
   2  12  18       84.90      126.43     35.64 o 
   3  12  18      733.41      772.28     68.59 o 
   4  12  18      116.51      166.73     37.00 o 
   5  12  18      618.32      705.72     49.00 o 
   6  12  18      407.74      428.53     50.05 o 
   1  13  18       24.85       13.43     28.51 o 
   2  13  18       53.37       59.24     35.29 o 
   3  13  18       37.36       63.55     32.01 o 
   4  13  18       39.65       72.90     33.30 o 
   1   1  19     4389.59     4366.73     49.85 o 
   2   1  19     3069.22     3070.85     40.30 o 
   3   1  19       16.91       23.89      7.60 o 
   4   1  19      584.48      640.56     17.92 o 
   5   1  19      926.00     1059.93     23.06 o 
   6   1  19       17.26        1.13      7.69 o 
   7   1  19       14.99       20.24     10.03 o 
   8   1  19      522.71      499.03     22.71 o 
   9   1  19       10.03       16.57     12.72 o 
  10   1  19      887.60      843.52     32.57 o 
  11   1  19       44.76       45.54     15.67 o 
  12   1  19      706.48      728.28     31.42 o 
  13   1  19        1.85       -3.53     14.40 o 
  14   1  19        1.26       15.26     19.02 o 
   0   2  19       19.58       22.50     10.98 o 
   1   2  19        3.19        2.40      5.27 o 
   2   2  19       91.14       84.64      8.70 o 
   3   2  19      421.99      451.41     17.31 o 
   4   2  19     2584.86     2770.00     42.13 o 
   5   2  19      399.24      456.04     21.34 o 
   6   2  19     2297.17     2148.39     36.08 o 
   7   2  19      159.64      175.54     19.39 o 
   8   2  19     2459.94     2427.30     56.63 o 
   9   2  19      156.81      172.87     23.00 o 
  10   2  19      173.52      178.61     19.49 o 
  11   2  19      373.28      377.43     26.48 o 
  12   2  19        4.96       -5.06     14.70 o 
  13   2  19      144.17      157.06     22.88 o 
  14   2  19       92.01       95.67     22.00 o 
   1   3  19       77.09       62.96      9.09 o 
   2   3  19      242.54      225.55      8.95 o 
   3   3  19       43.97       39.29      7.38 o 
   4   3  19        0.71        0.52      7.37 o 
   5   3  19     1443.87     1352.47     38.20 o 
   6   3  19        9.88       11.52      9.04 o 
   7   3  19     4985.94     4938.35     72.42 o 
   8   3  19     4352.15     4305.29     61.50 o 
   9   3  19       90.54       89.50     14.41 o 
  10   3  19       37.74       50.52     15.31 o 
  11   3  19      245.21      239.00     22.83 o 
  12   3  19      110.88      115.23     20.17 o 
  13   3  19       57.02       31.05     20.39 o 
  14   3  19       80.08       73.79     23.77 o 
   0   4  19    10764.55    10697.49    159.02 o 
   1   4  19       23.44       35.90      9.23 o 
   2   4  19      450.66      451.65     14.09 o 
   3   4  19     1497.02     1531.92     23.35 o 
   4   4  19     1799.07     1863.15     27.35 o 
   5   4  19       92.14      138.30     13.70 o 
   6   4  19     3955.14     3786.68     77.06 o 
   7   4  19     1164.13     1159.58     30.02 o 
   8   4  19        3.33       12.06     10.71 o 
   9   4  19        0.83      -15.32     10.74 o 
  10   4  19        2.47        6.01     13.66 o 
  11   4  19      261.83      274.44     23.49 o 
  12   4  19       22.26       36.53     21.79 o 
  13   4  19        3.07        7.17     21.55 o 
   1   5  19     1138.96     1040.17     27.96 o 
   2   5  19      394.95      361.42     29.83 o 
   3   5  19       99.04       84.10      9.26 o 
   4   5  19      839.26      743.64     22.98 o 
   5   5  19     2189.05     2105.17     45.96 o 
   6   5  19       15.95       16.22     15.83 o 
   7   5  19        0.09      -14.94      9.99 o 
   8   5  19        9.78       -4.22     11.40 o 
   9   5  19        1.89      -17.66     11.87 o 
  10   5  19       40.16       20.72     17.83 o 
  11   5  19       13.29        9.29     18.15 o 
  12   5  19        0.79       21.23     21.44 o 
  13   5  19       19.60       29.55     27.00 o 
   0   6  19     1808.03     1701.79     65.43 o 
   1   6  19       66.62       37.03     11.23 o 
   2   6  19     2412.07     2374.82     47.50 o 
   3   6  19     2015.98     1869.77     52.07 o 
   4   6  19      510.65      455.65     29.58 o 
   5   6  19      204.49      216.06     24.31 o 
   6   6  19       35.95       16.87     15.67 o 
   7   6  19       17.08       -7.42     12.86 o 
   8   6  19      419.92      429.91     26.12 o 
   9   6  19      167.26      165.57     19.34 o 
  10   6  19       95.25       81.28     19.03 o 
  11   6  19      379.90      330.51     42.81 o 
  12   6  19      518.58      561.39     98.90 o 
   1   7  19      493.13      485.77     22.96 o 
   2   7  19     1778.48     1815.59     53.07 o 
   3   7  19      161.33      155.88     21.52 o 
   4   7  19      953.93      968.17     41.81 o 
   5   7  19      374.48      286.67     28.51 o 
   6   7  19       96.14      105.18     21.86 o 
   7   7  19      241.71      293.00     29.60 o 
   8   7  19       26.40       21.10     21.39 o 
   9   7  19      405.02      479.22     43.79 o 
  10   7  19     1870.29     1785.69     94.17 o 
  11   7  19        1.10       12.86     28.62 o 
  12   7  19      234.14      208.07     48.76 o 
   0   8  19     2368.10     2209.07     66.29 o 
   1   8  19       58.67       48.90     15.90 o 
   2   8  19     3621.92     3520.80     82.23 o 
   3   8  19      493.00      476.92     32.29 o 
   4   8  19      495.00      479.84     33.61 o 
   5   8  19        0.51       -7.27     16.66 o 
   6   8  19      500.05      428.86     55.66 o 
   7   8  19       51.86       66.20     20.54 o 
   8   8  19        0.11      -23.64     15.76 o 
   9   8  19      340.45      389.29     84.23 o 
  10   8  19       12.01       -7.33     27.63 o 
  11   8  19      430.34      419.53     59.47 o 
   1   9  19      909.93      975.20     40.09 o 
   2   9  19       95.59       57.44     23.87 o 
   3   9  19      950.46      965.40     45.29 o 
   4   9  19      609.62      604.38     38.72 o 
   5   9  19      288.92      251.73     29.90 o 
   6   9  19      168.49      165.55     26.24 o 
   7   9  19        0.53        9.55     18.97 o 
   8   9  19       26.13       32.26     21.04 o 
   9   9  19        6.72      -23.15     45.79 o 
  10   9  19       84.23      106.57     39.27 o 
   0  10  19      366.11      356.41     88.00 o 
   1  10  19      217.73      256.88     30.23 o 
   2  10  19        2.08       -9.68     17.13 o 
   3  10  19       82.92       95.39     22.58 o 
   4  10  19        0.68       -1.16     18.35 o 
   5  10  19       61.01       15.83     19.70 o 
   6  10  19      110.78       83.08     23.10 o 
   7  10  19      278.92      245.90     60.32 o 
   8  10  19      145.34      119.37     41.62 o 
   9  10  19        1.30       29.35     34.22 o 
   1  11  19      242.23      227.76     31.34 o 
   2  11  19       41.64       34.52     24.89 o 
   3  11  19        4.60      -12.86     22.32 o 
   4  11  19      230.87      285.27     54.47 o 
   5  11  19      276.66      306.19     34.86 o 
   6  11  19       68.87      131.42     46.57 o 
   7  11  19        1.47       19.83     28.69 o 
   8  11  19       92.42      124.44     44.54 o 
   0  12  19      495.78      643.56     67.23 o 
   1  12  19       43.52       84.92     30.52 o 
   2  12  19        1.19      -17.89     23.84 o 
   3  12  19       15.07       23.61     27.46 o 
   4  12  19       11.26       32.75     29.57 o 
   5  12  19       21.05       21.21     24.92 o 
   6  12  19       91.05      117.12     36.79 o 
   1  13  19      132.83      169.81     38.96 o 
   2  13  19       10.39       48.45     30.44 o 
   3  13  19        1.59       15.72     28.83 o 
   0   0  20      463.70      389.96     25.40 o 
   1   0  20      222.74      236.05     18.20 o 
   2   0  20       18.98       12.44      9.26 o 
   3   0  20     1033.26     1139.44     32.19 o 
   4   0  20     4346.72     4163.72     69.36 o 
   5   0  20     1352.27     1445.27     38.55 o 
   6   0  20      335.95      261.22     20.37 o 
   7   0  20      143.02      160.66     19.02 o 
   8   0  20      405.36      441.72     33.61 o 
   9   0  20      595.82      526.15     37.34 o 
  10   0  20     2744.49     2557.40     77.35 o 
  11   0  20      796.36      708.24     61.63 o 
  12   0  20       54.93       24.61     23.81 o 
  13   0  20     1791.91     1857.78     74.23 o 
  14   0  20      246.59      203.72     38.47 o 
   1   1  20     4253.45     4356.45     50.47 o 
   2   1  20     1341.04     1374.82     25.80 o 
   3   1  20     1212.29     1313.75     25.94 o 
   4   1  20      393.44      352.30     15.12 o 
   5   1  20      898.05      974.79     32.03 o 
   6   1  20      169.88      170.29     12.48 o 
   7   1  20     1069.07      982.79     27.42 o 
   8   1  20      379.44      353.58     19.56 o 
   9   1  20       23.43        6.27     12.25 o 
  10   1  20     1026.94     1014.37     35.89 o 
  11   1  20        4.08       14.11     14.61 o 
  12   1  20      364.03      327.84     24.58 o 
  13   1  20       36.68       37.40     17.05 o 
  14   1  20        0.10       -1.17     18.24 o 
   0   2  20      720.62      703.38     25.66 o 
   1   2  20     3068.71     3146.33     35.53 o 
   2   2  20     2199.39     2075.08     32.00 o 
   3   2  20      601.55      591.13     19.18 o 
   4   2  20     2833.54     2855.29     48.94 o 
   5   2  20      453.42      470.64     22.30 o 
   6   2  20     2140.19     2084.53     41.13 o 
   7   2  20      678.14      640.97     37.02 o 
   8   2  20     2393.02     2290.90     46.68 o 
   9   2  20      238.35      190.44     31.54 o 
  10   2  20     1333.57     1312.86     39.47 o 
  11   2  20       24.61       24.11     14.79 o 
  12   2  20       92.85       63.53     17.27 o 
  13   2  20       54.32       69.61     20.30 o 
  14   2  20       85.60      133.71     24.93 o 
   1   3  20       16.16       37.96      8.51 o 
   2   3  20       57.72       82.38     10.58 o 
   3   3  20      550.23      487.02     19.28 o 
   4   3  20      455.33      429.43     17.33 o 
   5   3  20       77.89       99.59     12.06 o 
   6   3  20     2238.80     2272.49     39.77 o 
   7   3  20      746.77      764.07     24.86 o 
   8   3  20      572.15      544.44     23.03 o 
   9   3  20        0.40       15.66     11.33 o 
  10   3  20        6.03        7.20     14.08 o 
  11   3  20       64.69       81.44     17.06 o 
  12   3  20       12.61        9.13     16.14 o 
  13   3  20       24.11        8.35     20.49 o 
   0   4  20       50.01       41.81     20.36 o 
   1   4  20      494.77      502.92     18.71 o 
   2   4  20      173.97      221.79     12.16 o 
   3   4  20       95.85       89.76     10.49 o 
   4   4  20      173.01      165.02     11.72 o 
   5   4  20     1127.69     1046.40     29.23 o 
   6   4  20      501.11      467.60     19.73 o 
   7   4  20      133.55      176.11     16.67 o 
   8   4  20      530.73      458.50     21.77 o 
   9   4  20       87.40       71.53     14.09 o 
  10   4  20     1596.93     1504.23     78.06 o 
  11   4  20       41.89       24.61     19.87 o 
  12   4  20      147.20      189.63     33.88 o 
  13   4  20       23.06      -16.47     20.02 o 
   1   5  20      956.88      930.42     30.83 o 
   2   5  20     5320.98     5260.00     76.22 o 
   3   5  20       21.38       29.00      9.39 o 
   4   5  20      158.48      156.85     20.32 o 
   5   5  20      173.15      184.32     17.45 o 
   6   5  20     1207.67     1196.71     36.81 o 
   7   5  20      626.51      644.06     27.22 o 
   8   5  20       59.73       48.29     13.82 o 
   9   5  20     1002.10     1005.66     35.31 o 
  10   5  20      531.74      542.35     31.73 o 
  11   5  20       52.01       71.54     22.28 o 
  12   5  20      477.16      506.17     40.14 o 
  13   5  20        2.67       36.60     27.46 o 
   0   6  20      561.55      525.28     32.27 o 
   1   6  20     2440.45     2227.70     46.51 o 
   2   6  20      279.81      306.29     20.15 o 
   3   6  20      439.20      377.13     28.33 o 
   4   6  20     2679.37     2612.82     64.21 o 
   5   6  20      440.23      362.82     28.84 o 
   6   6  20      776.83      774.32     38.16 o 
   7   6  20      396.80      364.94     26.86 o 
   8   6  20      608.35      528.27     31.11 o 
   9   6  20      167.19      202.34     23.18 o 
  10   6  20      384.75      307.12     31.02 o 
  11   6  20        4.49       38.34     24.40 o 
  12   6  20      803.06      911.55    186.43 o 
   1   7  20      796.08      794.42     28.32 o 
   2   7  20       11.69      -12.79     14.28 o 
   3   7  20       94.56       99.50     26.85 o 
   4   7  20      444.12      413.65     31.01 o 
   5   7  20      898.07      839.55     41.07 o 
   6   7  20      177.94      132.39     22.65 o 
   7   7  20        7.87       -9.03     18.47 o 
   8   7  20        3.55       21.46     15.81 o 
   9   7  20       99.28       60.57     18.29 o 
  10   7  20       27.34       57.92     25.29 o 
  11   7  20      797.95      726.00     68.72 o 
  12   7  20       61.94       75.53     36.94 o 
   0   8  20     1833.50     2117.32     65.92 o 
   1   8  20       38.13       45.37     16.40 o 
   2   8  20      480.85      556.45     34.51 o 
   3   8  20        3.91       21.66     15.94 o 
   4   8  20      317.11      243.49     27.25 o 
   5   8  20      197.95      136.91     23.34 o 
   6   8  20        1.74       -6.20     17.06 o 
   7   8  20       11.00       65.65     23.96 o 
   8   8  20        0.00       -3.38     15.61 o 
   9   8  20        3.86       21.39     17.23 o 
  10   8  20        1.89       34.40     45.09 o 
  11   8  20        4.50       24.94     32.87 o 
   1   9  20       20.20       -0.19     24.73 o 
   2   9  20      670.09      674.90     39.18 o 
   3   9  20     1014.64      996.08     46.61 o 
   4   9  20      630.06      571.57     37.99 o 
   5   9  20     1144.56     1090.89    112.70 o 
   6   9  20       28.52       -7.14     18.10 o 
   7   9  20        0.20      -24.47     16.32 o 
   8   9  20        6.03       17.75     18.46 o 
   9   9  20      187.88       91.41     38.29 o 
  10   9  20       62.94       23.34     32.24 o 
   0  10  20      578.74      599.93     58.20 o 
   1  10  20      860.58      833.91     46.43 o 
   2  10  20       23.44       10.65     23.03 o 
   3  10  20      335.06      379.29     38.88 o 
   4  10  20      162.38      144.53     27.07 o 
   5  10  20       18.16       13.50     19.86 o 
   6  10  20        3.91       -6.71     18.64 o 
   7  10  20        0.01      -12.08     20.11 o 
   8  10  20      151.85      176.96     37.32 o 
   9  10  20       44.34       75.05     38.21 o 
   1  11  20      592.30      509.25     42.18 o 
   2  11  20        0.40      -13.38     30.29 o 
   3  11  20       33.35        7.65     23.74 o 
   4  11  20        0.20        2.51     20.32 o 
   5  11  20        1.31       28.01     22.72 o 
   6  11  20      315.56      369.47     38.98 o 
   7  11  20       84.60       28.93     28.19 o 
   0  12  20        4.96      -36.00     25.43 o 
   1  12  20        5.25      -34.01     22.67 o 
   2  12  20       76.97       72.27     30.68 o 
   3  12  20        2.09      -36.42     24.28 o 
   4  12  20      283.44      357.05     45.87 o 
   5  12  20      143.51      118.02     40.41 o 
   6  12  20       66.95      118.29     35.24 o 
   1  13  20       11.68       58.60     31.69 o 
   2  13  20       35.85       48.20     46.49 o 
   1   1  21      306.71      435.50     18.31 o 
   2   1  21     1258.92     1307.82     28.96 o 
   3   1  21      500.40      474.92     19.94 o 
   4   1  21      778.99      766.31     20.08 o 
   5   1  21      993.58      970.23     22.94 o 
   6   1  21      108.79      105.03     11.43 o 
   7   1  21      151.43      149.00     16.98 o 
   8   1  21      319.87      372.92     32.80 o 
   9   1  21     1543.65     1521.07     40.86 o 
  10   1  21     1352.03     1298.41     39.89 o 
  11   1  21        0.00       -3.46     13.99 o 
  12   1  21      131.92      139.15     19.22 o 
  13   1  21       16.90       13.96     16.36 o 
  14   1  21       57.59       99.79     27.39 o 
   0   2  21     5430.93     5301.33     80.43 o 
   1   2  21      860.34      861.72     21.76 o 
   2   2  21       68.40       61.70      8.72 o 
   3   2  21      650.66      639.61     18.87 o 
   4   2  21        1.21        8.85      8.50 o 
   5   2  21      800.30      775.17     23.80 o 
   6   2  21      368.97      325.06     19.10 o 
   7   2  21     3412.07     3372.40     57.34 o 
   8   2  21      508.35      600.07     25.99 o 
   9   2  21        1.15        8.76     14.26 o 
  10   2  21      584.42      612.14     29.35 o 
  11   2  21      152.18      144.06     23.11 o 
  12   2  21        1.78      -11.16     14.09 o 
  13   2  21        0.27        2.65     17.93 o 
   1   3  21       10.67        7.74      6.84 o 
   2   3  21      269.92      303.11     15.71 o 
   3   3  21       29.14       30.66      7.64 o 
   4   3  21     1154.44     1038.72     26.51 o 
   5   3  21      148.74      129.60     11.87 o 
   6   3  21      253.04      319.78     19.80 o 
   7   3  21        5.61       -1.80     10.13 o 
   8   3  21      231.68      208.13     16.74 o 
   9   3  21      200.58      224.70     18.56 o 
  10   3  21       35.74        8.51     13.75 o 
  11   3  21      260.49      253.37     25.31 o 
  12   3  21      534.08      521.75     30.93 o 
  13   3  21       85.54       85.68     25.55 o 
   0   4  21     1351.54     1324.33     50.22 o 
   1   4  21      632.98      644.04     20.43 o 
   2   4  21      790.04      822.00     24.15 o 
   3   4  21        0.61        9.05      6.91 o 
   4   4  21     1337.06     1338.17     30.87 o 
   5   4  21      509.95      542.64     24.53 o 
   6   4  21       27.61        6.32     11.53 o 
   7   4  21      219.92      166.67     17.20 o 
   8   4  21        5.20      -11.99     11.22 o 
   9   4  21      655.51      609.05     28.79 o 
  10   4  21      869.08      874.19     38.07 o 
  11   4  21      225.51      268.50     26.02 o 
  12   4  21       83.43      103.85     25.93 o 
  13   4  21       32.84       49.56     24.10 o 
   1   5  21      408.49      381.35     19.92 o 
   2   5  21      671.73      685.61     24.31 o 
   3   5  21     1197.41     1148.05     33.99 o 
   4   5  21       24.89        4.04     13.61 o 
   5   5  21       47.78       36.25     15.65 o 
   6   5  21     1950.97     1793.58     55.36 o 
   7   5  21      837.18      903.33     31.80 o 
   8   5  21      195.65      178.34     18.64 o 
   9   5  21       18.89       19.67     14.09 o 
  10   5  21        4.66       -2.50     14.04 o 
  11   5  21      399.43      435.72     32.19 o 
  12   5  21        0.59       15.87     25.53 o 
  13   5  21      520.25      496.72     64.65 o 
   0   6  21     4971.75     4924.00     99.88 o 
   1   6  21     5005.25     5128.41     73.10 o 
   2   6  21      702.58      648.55     32.90 o 
   3   6  21      606.44      609.58     27.20 o 
   4   6  21        9.20       19.60     15.32 o 
   5   6  21      460.90      478.53     31.66 o 
   6   6  21      270.19      267.56     36.80 o 
   7   6  21       31.39       33.90     15.50 o 
   8   6  21      249.04      243.90     24.32 o 
   9   6  21       21.84        3.94     15.65 o 
  10   6  21        8.43       25.42     18.93 o 
  11   6  21      326.18      385.49     47.98 o 
  12   6  21       13.18       41.78     33.85 o 
   1   7  21     2175.95     1916.04     48.62 o 
   2   7  21      252.59      214.63     25.34 o 
   3   7  21     1109.88     1125.91     44.77 o 
   4   7  21     2011.54     1983.77     68.63 o 
   5   7  21      385.44      321.66     29.51 o 
   6   7  21       47.99       53.23     19.25 o 
   7   7  21      385.62      363.87     28.07 o 
   8   7  21       40.24       33.01     16.89 o 
   9   7  21      128.06      126.27     21.59 o 
  10   7  21      376.10      349.41     40.11 o 
  11   7  21     1216.44     1235.79    221.16 o 
   0   8  21     1386.81     1250.79     70.57 o 
   1   8  21      961.80      921.31     37.23 o 
   2   8  21        1.94       11.34     15.88 o 
   3   8  21     1385.36     1411.63     51.52 o 
   4   8  21       27.96       25.62     17.02 o 
   5   8  21       89.81       62.52     20.92 o 
   6   8  21       64.78       34.84     20.86 o 
   7   8  21       18.47       36.13     19.64 o 
   8   8  21        5.32        7.47     16.37 o 
   9   8  21      193.88      152.07     29.21 o 
  10   8  21      171.50      151.89     43.38 o 
  11   8  21      410.13      441.03     62.11 o 
   1   9  21      378.13      421.18     35.43 o 
   2   9  21       16.86       31.84     18.50 o 
   3   9  21       62.96       71.53     24.29 o 
   4   9  21     2169.82     2166.25     67.04 o 
   5   9  21      467.90      551.86     38.95 o 
   6   9  21      155.83      156.43     39.45 o 
   7   9  21       26.98       29.97     20.70 o 
   8   9  21      536.22      617.87     37.43 o 
   9   9  21      203.74      201.08     89.56 o 
  10   9  21       15.56       14.81     32.52 o 
   0  10  21      130.00      115.75     61.75 o 
   1  10  21      348.57      404.21     36.92 o 
   2  10  21        1.16      -12.15     21.33 o 
   3  10  21      605.45      590.17     40.55 o 
   4  10  21      564.59      563.83     46.80 o 
   5  10  21       72.68       68.16     23.76 o 
   6  10  21        5.71       29.98     21.33 o 
   7  10  21        0.31       -6.26     20.46 o 
   8  10  21       72.00       67.28     30.76 o 
   9  10  21       21.62       36.49     37.05 o 
   1  11  21       34.33      -13.84     18.58 o 
   2  11  21        0.41       14.63     25.14 o 
   3  11  21      682.09      696.46     54.87 o 
   4  11  21       43.74       39.70     22.86 o 
   5  11  21      558.56      674.08     46.15 o 
   6  11  21       72.76      107.57     27.66 o 
   7  11  21        0.06      -21.62     26.07 o 
   0  12  21      101.33       80.29     56.15 o 
   1  12  21       72.63      136.20     34.10 o 
   2  12  21       20.46      -10.39     26.28 o 
   3  12  21      251.43      235.61     40.48 o 
   4  12  21       94.05       92.55     33.64 o 
   5  12  21      317.90      353.06     66.78 o 
   1  13  21      524.64      553.87     65.13 o 
   0   0  22        8.97       12.24     13.13 o 
   1   0  22     5183.58     4905.76     85.82 o 
   2   0  22      192.08      225.24     17.31 o 
   3   0  22       83.40      131.17     15.09 o 
   4   0  22     1445.89     1420.87     38.39 o 
   5   0  22        0.16        1.23     14.52 o 
   6   0  22      823.23      750.64     31.13 o 
   7   0  22        0.83        7.27     13.14 o 
   8   0  22     4547.28     4549.94    101.35 o 
   9   0  22     1567.43     1706.50     62.34 o 
  10   0  22     1022.44      981.12     51.26 o 
  11   0  22       13.28       15.62     21.77 o 
  12   0  22       48.56       14.00     23.07 o 
  13   0  22     2660.32     2885.00     93.79 o 
   1   1  22      878.46      942.42     21.98 o 
   2   1  22      148.97      191.57     12.63 o 
   3   1  22     1299.10     1359.82     27.50 o 
   4   1  22       52.48       59.25      9.30 o 
   5   1  22      784.35      719.82     20.84 o 
   6   1  22     1783.34     1609.15     43.79 o 
   7   1  22      146.41      150.79     19.72 o 
   8   1  22     1567.16     1548.04     40.06 o 
   9   1  22      149.38      155.95     18.55 o 
  10   1  22      112.84       99.92     17.67 o 
  11   1  22       86.54       78.60     17.68 o 
  12   1  22     1013.31     1004.75     59.80 o 
  13   1  22       13.48       -1.08     15.80 o 
   0   2  22      748.61      986.08     31.26 o 
   1   2  22        9.72       12.13      7.69 o 
   2   2  22       50.67       43.88      8.67 o 
   3   2  22       50.85       47.54      8.91 o 
   4   2  22       54.24       59.74      9.42 o 
   5   2  22        2.36       -1.20      7.93 o 
   6   2  22     2530.78     2357.90     50.71 o 
   7   2  22     4349.26     4283.62     65.91 o 
   8   2  22      143.19      139.15     16.82 o 
   9   2  22     2085.29     1901.86     50.35 o 
  10   2  22      839.23      864.62     31.69 o 
  11   2  22       59.94      101.48     18.30 o 
  12   2  22      114.09      122.53     24.56 o 
  13   2  22      149.02      124.45     20.95 o 
   1   3  22       30.74       24.30      7.97 o 
   2   3  22      647.64      742.85     25.06 o 
   3   3  22      471.21      463.64     18.82 o 
   4   3  22     1333.97     1440.81     33.36 o 
   5   3  22       15.11       18.21     10.66 o 
   6   3  22        0.55        8.82     10.75 o 
   7   3  22       42.54       44.95     12.04 o 
   8   3  22       27.16       17.87     12.02 o 
   9   3  22      634.01      608.64     27.74 o 
  10   3  22      605.59      590.26     36.81 o 
  11   3  22      772.62      833.82     39.26 o 
  12   3  22      122.18      135.78     23.51 o 
  13   3  22       10.44      -16.00     21.46 o 
   0   4  22       19.64       19.10     18.63 o 
   1   4  22      144.63      148.48     12.70 o 
   2   4  22       51.65       60.88     10.88 o 
   3   4  22      193.42      218.13     16.83 o 
   4   4  22       93.78       79.94     11.33 o 
   5   4  22     1645.03     1697.99     41.01 o 
   6   4  22        1.08        1.79     14.49 o 
   7   4  22      594.44      574.56     26.97 o 
   8   4  22      614.03      501.25     32.12 o 
   9   4  22      494.80      458.87     26.23 o 
  10   4  22      161.39      120.89     20.46 o 
  11   4  22      231.87      219.43     25.33 o 
  12   4  22        1.48       21.36     21.45 o 
  13   4  22      296.28      323.48     44.35 o 
   1   5  22      281.96      330.30     18.77 o 
   2   5  22       21.51        2.58      9.51 o 
   3   5  22      218.56      257.26     19.43 o 
   4   5  22      584.16      547.70     31.41 o 
   5   5  22      650.41      605.03     34.08 o 
   6   5  22     2077.65     1889.37     61.24 o 
   7   5  22     1204.77     1052.08     70.90 o 
   8   5  22       26.58       19.59     14.22 o 
   9   5  22        4.72       20.11     15.89 o 
  10   5  22       18.14       26.22     19.42 o 
  11   5  22      124.43      115.79     24.43 o 
  12   5  22      173.75      212.24     51.74 o 
   0   6  22       62.67       87.93     19.75 o 
   1   6  22        9.08       20.99     11.85 o 
   2   6  22       78.12       73.69     17.76 o 
   3   6  22       58.91       48.28     14.12 o 
   4   6  22       25.59       17.15     15.51 o 
   5   6  22      216.89      184.97     30.94 o 
   6   6  22       71.13       69.55     19.80 o 
   7   6  22       38.65       10.51     14.99 o 
   8   6  22       14.87       10.07     14.92 o 
   9   6  22      201.82      222.87     25.37 o 
  10   6  22       39.58       87.60     22.88 o 
  11   6  22     1048.46     1035.20     61.10 o 
  12   6  22       12.11       -7.73     28.83 o 
   1   7  22       43.15       60.72     16.44 o 
   2   7  22      169.67      173.98     31.97 o 
   3   7  22     4487.66     4136.96     87.92 o 
   4   7  22      354.81      372.57     29.95 o 
   5   7  22      407.44      360.93     35.18 o 
   6   7  22        8.72       -2.95     17.63 o 
   7   7  22       22.05       20.41     15.87 o 
   8   7  22       35.32       13.39     15.78 o 
   9   7  22      353.22      332.56     29.42 o 
  10   7  22       96.82       36.90     25.53 o 
  11   7  22      218.55      284.12     88.54 o 
   0   8  22      167.85      205.02     37.81 o 
   1   8  22       47.82       13.61     15.06 o 
   2   8  22        2.88        9.64     16.82 o 
   3   8  22       11.83       13.96     16.41 o 
   4   8  22      345.81      396.14     56.02 o 
   5   8  22        8.98      -15.25     17.44 o 
   6   8  22      353.03      328.03     32.67 o 
   7   8  22       18.80       34.53     19.55 o 
   8   8  22       46.41       23.22     25.54 o 
   9   8  22        6.67      -19.69     16.63 o 
  10   8  22        0.12       13.21     31.39 o 
   1   9  22     1196.88     1109.16     50.62 o 
   2   9  22        6.77       30.12     19.31 o 
   3   9  22      363.51      358.19     33.04 o 
   4   9  22        4.22        7.22     18.14 o 
   5   9  22      284.67      229.92     29.87 o 
   6   9  22      212.91      174.02     28.18 o 
   7   9  22       77.22      146.30     46.53 o 
   8   9  22       59.10       23.75     18.75 o 
   9   9  22      379.18      426.28     48.56 o 
   0  10  22      195.88      293.68     47.38 o 
   1  10  22      266.71      223.79     36.87 o 
   2  10  22       49.16       39.95     26.00 o 
   3  10  22        9.81       19.44     19.73 o 
   4  10  22      259.00      246.79     31.41 o 
   5  10  22      216.89      182.35     28.27 o 
   6  10  22       67.40       66.66     25.67 o 
   7  10  22       63.58       54.11     28.87 o 
   8  10  22       78.29       81.65     31.90 o 
   1  11  22      121.44       98.32     31.04 o 
   2  11  22      187.20      185.72     35.69 o 
   3  11  22      399.05      387.93     49.50 o 
   4  11  22      642.35      766.47     57.94 o 
   5  11  22      177.25      259.20     37.01 o 
   6  11  22      478.66      488.81     57.91 o 
   7  11  22      223.19      241.62     60.41 o 
   0  12  22       38.68       20.42     33.35 o 
   1  12  22       10.11       -2.16     26.59 o 
   2  12  22       37.95       25.91     26.84 o 
   3  12  22      204.63      172.12     37.53 o 
   4  12  22      416.38      367.37     54.50 o 
   5  12  22      815.43      868.83     68.27 o 
   1   1  23     3481.52     3657.29     47.27 o 
   2   1  23       97.12       87.05     10.12 o 
   3   1  23     1325.06     1282.99     27.17 o 
   4   1  23      692.92      598.47     19.05 o 
   5   1  23        0.04       15.04      9.85 o 
   6   1  23       28.78       32.23     10.47 o 
   7   1  23        0.18       -7.81     10.04 o 
   8   1  23       44.02       29.19     13.32 o 
   9   1  23      831.11      790.72     32.97 o 
  10   1  23      231.00      236.41     22.84 o 
  11   1  23      934.98      847.36     35.92 o 
  12   1  23       51.66       48.42     18.62 o 
  13   1  23        2.27       -1.48     16.13 o 
   0   2  23      414.82      434.51     37.76 o 
   1   2  23     1613.68     1628.89     31.34 o 
   2   2  23        0.54        0.28      7.45 o 
   3   2  23       20.03       28.84      8.77 o 
   4   2  23      428.21      419.22     18.77 o 
   5   2  23        2.45       -1.29      8.28 o 
   6   2  23      327.62      287.12     17.82 o 
   7   2  23       30.01       55.07     12.45 o 
   8   2  23        5.26       18.39     12.04 o 
   9   2  23     2282.01     2303.49     51.26 o 
  10   2  23        5.43        6.78     14.38 o 
  11   2  23        0.01        4.25     13.52 o 
  12   2  23       16.36       25.64     15.68 o 
  13   2  23      860.03      871.34     40.58 o 
   1   3  23       19.12       10.52      7.66 o 
   2   3  23       15.83       15.72      8.48 o 
   3   3  23      162.57      168.51     13.99 o 
   4   3  23       46.84       40.59     12.18 o 
   5   3  23     1442.22     1427.47     40.18 o 
   6   3  23     3169.94     2903.10     59.57 o 
   7   3  23      673.38      555.76     33.32 o 
   8   3  23     3116.85     2913.67     56.10 o 
   9   3  23      127.09      117.16     25.76 o 
  10   3  23      676.63      656.64     34.61 o 
  11   3  23      320.01      305.09     28.53 o 
  12   3  23      114.23       98.01     22.44 o 
  13   3  23      158.59       94.59     24.04 o 
   0   4  23      620.50      618.59     28.32 o 
   1   4  23       33.04       37.29      9.48 o 
   2   4  23        0.08        0.79      8.63 o 
   3   4  23      242.45      267.57     20.40 o 
   4   4  23      436.04      476.42     23.96 o 
   5   4  23      474.43      485.96     30.36 o 
   6   4  23     3223.48     3276.45     65.53 o 
   7   4  23       21.00       17.09     12.26 o 
   8   4  23       94.42      110.87     16.48 o 
   9   4  23        7.18       -2.04     12.94 o 
  10   4  23      772.50      675.26     35.39 o 
  11   4  23      144.46      145.11     27.59 o 
  12   4  23      187.53      176.56     34.90 o 
  13   4  23        0.70      -18.88     26.20 o 
   1   5  23      207.64      215.04     17.93 o 
   2   5  23      155.87      151.42     18.33 o 
   3   5  23      397.52      406.59     24.91 o 
   4   5  23      881.09      868.42     38.28 o 
   5   5  23       67.27       98.54     19.59 o 
   6   5  23       10.84      -13.37     14.07 o 
   7   5  23      356.85      396.21     28.19 o 
   8   5  23       20.73        4.81     15.14 o 
   9   5  23      148.07      178.91     23.56 o 
  10   5  23      118.41      106.14     25.10 o 
  11   5  23       17.63       -8.59     19.34 o 
  12   5  23      508.33      514.58     50.03 o 
   0   6  23    13598.90    13519.10    205.48 o 
   1   6  23     2786.67     2746.07     52.73 o 
   2   6  23     3550.77     3769.71     78.59 o 
   3   6  23        3.75        7.41     11.99 o 
   4   6  23       66.32       54.16     18.72 o 
   5   6  23      577.54      549.47     47.57 o 
   6   6  23      811.40      769.49     40.04 o 
   7   6  23        0.06      -10.00     14.21 o 
   8   6  23       35.09       36.96     17.36 o 
   9   6  23      671.40      735.32     48.03 o 
  10   6  23      738.15      678.39     38.25 o 
  11   6  23      126.15      128.26     32.38 o 
  12   6  23       10.62        6.95     32.72 o 
   1   7  23     2864.07     2850.82     61.53 o 
   2   7  23      154.88      127.05     23.59 o 
   3   7  23      697.43      690.47     39.90 o 
   4   7  23      455.76      423.69     34.62 o 
   5   7  23       16.72        2.54     14.97 o 
   6   7  23       36.81       70.33     20.60 o 
   7   7  23       25.66        6.58     14.94 o 
   8   7  23      189.77      176.25     23.18 o 
   9   7  23       12.15       28.17     17.60 o 
  10   7  23       86.27      100.11     25.23 o 
  11   7  23      104.08      122.79     39.34 o 
   0   8  23     3153.09     2991.84    108.86 o 
   1   8  23      696.76      646.22     33.36 o 
   2   8  23        9.95       13.15     20.25 o 
   3   8  23       55.64       58.97     19.78 o 
   4   8  23      474.07      479.60     35.46 o 
   5   8  23      199.93      160.22     25.82 o 
   6   8  23      103.31      107.08     23.58 o 
   7   8  23      934.73      898.17     47.15 o 
   8   8  23      101.47      158.12     36.33 o 
   9   8  23        0.12      -11.97     17.32 o 
  10   8  23        4.60       32.58     32.27 o 
   1   9  23      879.60      898.78     49.53 o 
   2   9  23       94.60       67.37     21.74 o 
   3   9  23       29.30       49.05     19.40 o 
   4   9  23      710.93      858.83     69.29 o 
   5   9  23       29.99       61.26     21.64 o 
   6   9  23       10.09       40.27     21.20 o 
   7   9  23      104.56      174.61     29.13 o 
   8   9  23      308.69      348.43     32.36 o 
   9   9  23      136.51       92.82     32.53 o 
   0  10  23      109.70       98.87     36.30 o 
   1  10  23      262.40      323.55     51.91 o 
   2  10  23        0.06      -18.64     20.67 o 
   3  10  23       46.14       70.10     39.94 o 
   4  10  23      364.43      376.08     36.28 o 
   5  10  23       57.37       60.37     24.04 o 
   6  10  23      460.84      519.16     42.07 o 
   7  10  23      245.51      327.70     36.44 o 
   8  10  23        1.67       18.00     36.21 o 
   1  11  23        1.20      -20.64     23.49 o 
   2  11  23      318.17      468.37     75.70 o 
   3  11  23       22.50       56.07     28.86 o 
   4  11  23       20.29       61.71     28.51 o 
   5  11  23        4.97       18.80     24.11 o 
   6  11  23      136.53      173.89     32.00 o 
   0  12  23      119.95      156.41     45.20 o 
   1  12  23      116.40      112.65     41.71 o 
   2  12  23      513.79      649.30     60.75 o 
   3  12  23      488.48      553.52     55.07 o 
   4  12  23      369.17      439.68     51.72 o 
   0   0  24     8341.59     8427.47    233.62 o 
   1   0  24      106.19       76.60     14.96 o 
   2   0  24     2570.18     2597.51     53.09 o 
   3   0  24      560.16      508.44     30.39 o 
   4   0  24     1634.07     1660.96     43.31 o 
   5   0  24     5174.00     5123.65     85.62 o 
   6   0  24      275.28      240.00     21.48 o 
   7   0  24      275.28      301.41     29.82 o 
   8   0  24        2.61      -14.47     16.96 o 
   9   0  24      870.92      855.80     66.51 o 
  10   0  24        1.13      -12.73     18.79 o 
  11   0  24       79.95       74.15     25.32 o 
  12   0  24       14.63       27.48     24.06 o 
  13   0  24        5.15       25.79     27.83 o 
   1   1  24      802.99      854.78     21.96 o 
   2   1  24       29.82       36.34      9.02 o 
   3   1  24      120.48      144.47     11.53 o 
   4   1  24       36.25       26.31      8.83 o 
   5   1  24      588.34      584.63     19.82 o 
   6   1  24     1041.68     1028.38     26.14 o 
   7   1  24     3795.64     3731.67     85.23 o 
   8   1  24       75.06       60.94     15.25 o 
   9   1  24       96.10       61.87     15.38 o 
  10   1  24      227.93      221.45     22.52 o 
  11   1  24        0.08       -0.10     15.13 o 
  12   1  24      209.93      216.48     25.25 o 
  13   1  24        0.35       -1.40     16.59 o 
   0   2  24      259.88      200.22     18.03 o 
   1   2  24      256.06      293.24     15.40 o 
   2   2  24        7.88       -0.09     10.80 o 
   3   2  24      324.27      331.26     19.06 o 
   4   2  24      937.52      886.33     27.55 o 
   5   2  24     1654.14     1708.30     36.37 o 
   6   2  24     2598.39     2653.62     46.07 o 
   7   2  24      218.39      292.07     19.15 o 
   8   2  24      120.38      122.76     15.80 o 
   9   2  24      429.86      442.15     26.41 o 
  10   2  24      274.14      294.14     24.75 o 
  11   2  24      146.86      145.65     20.89 o 
  12   2  24        7.27       49.20     18.16 o 
  13   2  24       92.11       93.28     21.38 o 
   1   3  24       19.73       22.80      8.39 o 
   2   3  24     1168.42     1126.77     40.02 o 
   3   3  24      669.90      743.84     24.22 o 
   4   3  24     2333.25     2068.77     60.10 o 
   5   3  24      768.31      713.41     30.71 o 
   6   3  24      631.76      609.07     30.09 o 
   7   3  24      112.12      148.83     17.48 o 
   8   3  24      658.74      689.33     29.57 o 
   9   3  24       27.17       29.02     15.81 o 
  10   3  24       83.98       84.97     25.11 o 
  11   3  24       17.61       14.96     17.40 o 
  12   3  24       75.68       32.11     18.19 o 
  13   3  24        4.92      -21.59     19.98 o 
   0   4  24       16.30       16.83     14.52 o 
   1   4  24     1382.58     1358.37     28.59 o 
   2   4  24      307.29      286.29     17.28 o 
   3   4  24      446.79      453.35     20.10 o 
   4   4  24      835.33      830.67     41.95 o 
   5   4  24     1212.70     1215.95     68.34 o 
   6   4  24      103.01       81.23     17.76 o 
   7   4  24       42.01       45.70     15.49 o 
   8   4  24       27.77        4.33     15.18 o 
   9   4  24        4.54       -3.43     15.06 o 
  10   4  24       19.13       13.22     19.02 o 
  11   4  24      510.78      437.73     37.90 o 
  12   4  24      207.86      228.58     36.98 o 
   1   5  24     5341.45     5179.47     83.34 o 
   2   5  24     1585.63     1539.96     35.43 o 
   3   5  24      275.31      204.32     19.09 o 
   4   5  24        4.59       25.05     15.92 o 
   5   5  24      144.60      117.75     21.28 o 
   6   5  24      247.96      150.76     20.89 o 
   7   5  24       45.70       20.97     15.51 o 
   8   5  24        3.15      -10.43     14.76 o 
   9   5  24      654.18      680.00     36.18 o 
  10   5  24      151.30      196.15     28.55 o 
  11   5  24      409.30      497.01     39.46 o 
  12   5  24       54.00       25.72     28.47 o 
   0   6  24     6594.19     6325.88    121.09 o 
   1   6  24     3315.70     3169.94     55.65 o 
   2   6  24     3918.29     3696.57     67.43 o 
   3   6  24     2853.58     2553.41     64.67 o 
   4   6  24      302.58      285.49     27.26 o 
   5   6  24     1106.64      969.20     43.58 o 
   6   6  24      476.28      527.93     37.16 o 
   7   6  24      808.58      736.50     36.16 o 
   8   6  24       40.58       23.72     16.06 o 
   9   6  24      122.19      141.75     22.43 o 
  10   6  24       65.90       16.90     17.65 o 
  11   6  24       21.73       10.21     25.08 o 
   1   7  24       23.59       24.06     15.16 o 
   2   7  24       25.46       22.83     16.24 o 
   3   7  24      651.47      730.01     39.29 o 
   4   7  24      353.96      364.68     31.09 o 
   5   7  24      529.13      509.18     35.49 o 
   6   7  24       78.20       98.61     23.44 o 
   7   7  24     1434.95     1389.39     54.09 o 
   8   7  24       13.62      -20.77     14.26 o 
   9   7  24       80.59       55.32     19.83 o 
  10   7  24       14.64       -3.69     18.23 o 
  11   7  24      270.08      294.73     41.86 o 
   0   8  24       53.70       74.64     31.29 o 
   1   8  24      205.87      190.52     22.45 o 
   2   8  24      169.32      181.58     25.41 o 
   3   8  24      243.68      180.25     31.78 o 
   4   8  24       61.92       83.32     22.00 o 
   5   8  24      179.20      190.68     37.50 o 
   6   8  24      157.01      125.67     25.27 o 
   7   8  24      110.93      144.43     33.90 o 
   8   8  24       15.36       27.15     18.31 o 
   9   8  24       22.78       32.73     20.13 o 
  10   8  24        2.66      -25.12     27.72 o 
   1   9  24       26.99       18.44     19.60 o 
   2   9  24     1035.06     1016.08     95.15 o 
   3   9  24      306.23      404.55     34.89 o 
   4   9  24      590.33      578.03     54.96 o 
   5   9  24      213.27      253.58     31.88 o 
   6   9  24        7.38      -21.66     17.97 o 
   7   9  24      433.03      435.15     39.15 o 
   8   9  24      625.22      622.96     47.95 o 
   9   9  24      169.79      131.83     36.21 o 
   0  10  24       81.59       71.42     39.09 o 
   1  10  24      136.28       94.80     34.58 o 
   2  10  24       77.20      101.74     30.55 o 
   3  10  24      108.07      148.50     32.99 o 
   4  10  24       36.41       56.13     23.56 o 
   5  10  24       26.23       29.29     22.79 o 
   6  10  24       19.37       11.19     21.68 o 
   7  10  24       58.47       61.51     23.22 o 
   8  10  24       31.16        7.97     25.95 o 
   1  11  24      137.86      203.95     36.29 o 
   2  11  24        7.08       -9.74     24.60 o 
   3  11  24      140.98      146.06     36.14 o 
   4  11  24       14.31       28.82     28.85 o 
   5  11  24      297.10      384.89     40.45 o 
   6  11  24       12.37       17.06     24.37 o 
   0  12  24      330.74      479.49     78.65 o 
   1  12  24       68.04       58.25     31.33 o 
   2  12  24       13.55       44.42     30.95 o 
   3  12  24      196.68      218.63     42.26 o 
   1   1  25      463.65      489.66     21.86 o 
   2   1  25      588.94      656.25     20.47 o 
   3   1  25     1745.97     1681.49     30.64 o 
   4   1  25       19.60       19.68      8.83 o 
   5   1  25       54.74       38.32     10.04 o 
   6   1  25        3.32       -6.18      9.80 o 
   7   1  25      226.79      237.56     18.32 o 
   8   1  25       44.58       53.84     16.17 o 
   9   1  25       72.68       84.05     28.12 o 
  10   1  25      650.83      630.92     37.22 o 
  11   1  25      118.17       68.43     18.46 o 
  12   1  25        8.18        4.99     17.95 o 
  13   1  25       17.21        6.08     18.82 o 
   0   2  25      439.34      445.10     24.12 o 
   1   2  25       10.06       14.57      8.63 o 
   2   2  25      327.69      290.59     20.10 o 
   3   2  25      106.39      126.35     14.01 o 
   4   2  25      181.51      134.38     13.61 o 
   5   2  25      892.90      901.73     40.82 o 
   6   2  25     1191.22     1102.28     34.94 o 
   7   2  25      338.99      332.32     22.74 o 
   8   2  25        0.34        2.20     14.78 o 
   9   2  25     2183.03     1985.31     54.70 o 
  10   2  25      148.99       79.01     20.74 o 
  11   2  25      682.96      642.09     33.76 o 
  12   2  25      370.95      323.14     29.93 o 
  13   2  25        3.22        8.76     18.83 o 
   1   3  25        8.95       15.04      8.76 o 
   2   3  25      162.33      198.28     19.21 o 
   3   3  25     1680.01     1617.51     33.03 o 
   4   3  25      254.52      249.73     17.98 o 
   5   3  25      377.29      312.43     23.51 o 
   6   3  25     1631.57     1623.19     45.33 o 
   7   3  25        7.09        8.60     12.17 o 
   8   3  25      805.21      693.36     30.03 o 
   9   3  25      220.61      222.30     23.50 o 
  10   3  25      410.23      381.35     29.39 o 
  11   3  25      442.30      472.26     30.79 o 
  12   3  25       14.71       50.36     18.84 o 
   0   4  25     2329.18     2243.85     53.14 o 
   1   4  25       70.55       64.36     12.35 o 
   2   4  25        7.49        9.98     10.59 o 
   3   4  25     2626.03     2602.04     46.32 o 
   4   4  25     1569.86     1512.80     67.82 o 
   5   4  25      489.67      479.60     31.23 o 
   6   4  25      181.43      189.13     21.37 o 
   7   4  25       58.54       69.03     17.38 o 
   8   4  25       57.66       29.57     17.30 o 
   9   4  25      630.99      645.90     35.42 o 
  10   4  25      619.36      633.48     40.38 o 
  11   4  25      169.36      122.14     29.13 o 
  12   4  25       23.93        7.71     22.29 o 
   1   5  25      878.82      812.67     25.67 o 
   2   5  25       46.42       60.84     13.97 o 
   3   5  25     1420.46     1349.17     49.63 o 
   4   5  25        9.59       11.27     15.16 o 
   5   5  25      391.59      357.93     37.50 o 
   6   5  25        2.52       26.20     15.74 o 
   7   5  25      412.36      429.84     29.11 o 
   8   5  25       15.47       33.26     16.85 o 
   9   5  25      111.47       64.46     20.33 o 
  10   5  25        4.08       -2.09     17.63 o 
  11   5  25      592.14      646.51     43.21 o 
  12   5  25        0.00        4.53     26.64 o 
   0   6  25     1151.45     1280.60     53.02 o 
   1   6  25      749.93      726.31     28.16 o 
   2   6  25      853.74      906.06     38.16 o 
   3   6  25      503.99      469.37     32.13 o 
   4   6  25      519.21      484.92     32.76 o 
   5   6  25      218.38      194.79     25.32 o 
   6   6  25      307.93      305.81     30.02 o 
   7   6  25        7.34        4.03     15.70 o 
   8   6  25        8.20       17.78     19.08 o 
   9   6  25      305.94      288.65     28.60 o 
  10   6  25        4.24      -13.59     18.27 o 
  11   6  25      217.83      141.95     33.27 o 
   1   7  25      507.36      523.47     29.92 o 
   2   7  25      152.66      134.57     22.38 o 
   3   7  25       52.32       50.53     19.20 o 
   4   7  25        0.80       -2.69     15.62 o 
   5   7  25      687.33      759.19     41.55 o 
   6   7  25       71.18       46.38     20.81 o 
   7   7  25      285.35      284.14     29.06 o 
   8   7  25        5.81       15.31     17.35 o 
   9   7  25      176.23      159.01     25.41 o 
  10   7  25      670.73      805.33     82.37 o 
   0   8  25      237.60      248.65     62.61 o 
   1   8  25      835.75      671.55     40.92 o 
   2   8  25      846.61      747.75     40.58 o 
   3   8  25      545.48      486.12     37.72 o 
   4   8  25       30.19       16.13     18.25 o 
   5   8  25       18.38       18.92     21.42 o 
   6   8  25     1138.31     1158.21     62.99 o 
   7   8  25      700.42      782.52     46.14 o 
   8   8  25        5.46       16.38     21.10 o 
   9   8  25        7.96      -16.80     17.75 o 
  10   8  25      250.90      255.76     40.58 o 
   1   9  25        7.21       15.44     19.33 o 
   2   9  25        1.22       21.68     24.29 o 
   3   9  25        0.05       27.00     19.86 o 
   4   9  25       13.97       44.51     25.34 o 
   5   9  25       36.30        8.51     22.41 o 
   6   9  25       25.96       16.02     21.00 o 
   7   9  25      195.37      113.06     27.68 o 
   8   9  25      134.38      152.01     26.87 o 
   9   9  25      470.77      626.58     62.89 o 
   0  10  25       13.33       23.47     31.90 o 
   1  10  25       97.34       85.38     29.90 o 
   2  10  25       48.54       97.59     32.47 o 
   3  10  25      227.66      206.37     36.26 o 
   4  10  25      339.60      361.86     36.37 o 
   5  10  25       45.71       25.11     22.67 o 
   6  10  25      177.20      117.37     33.99 o 
   7  10  25       10.38       16.40     23.46 o 
   1  11  25       44.45       53.44     29.14 o 
   2  11  25      142.51      140.82     34.86 o 
   3  11  25      112.29       66.28     30.36 o 
   4  11  25       23.59        5.53     27.22 o 
   5  11  25      263.40      283.82     45.21 o 
   6  11  25      150.41      105.91     29.45 o 
   0  12  25      239.83      265.45    130.83 o 
   1  12  25        3.35       44.87     31.09 o 
   2  12  25        0.61      -16.18     28.34 o 
   3  12  25      159.73      177.12     42.08 o 
   0   0  26      836.72      938.08     67.13 o 
   1   0  26      935.82      990.77     76.79 o 
   2   0  26      405.78      406.41     30.87 o 
   3   0  26     2830.89     2958.28     60.21 o 
   4   0  26      348.49      318.14     22.93 o 
   5   0  26     1816.60     1695.40     46.96 o 
   6   0  26      466.24      426.34     27.16 o 
   7   0  26      815.27      894.67     45.33 o 
   8   0  26       92.67      133.47     26.04 o 
   9   0  26     1648.79     1755.22    122.82 o 
  10   0  26      452.06      557.15     43.83 o 
  11   0  26      402.79      384.46     41.02 o 
  12   0  26      876.22      830.67     56.69 o 
  13   0  26      131.09      127.99     34.16 o 
   1   1  26        0.26       14.48      8.86 o 
   2   1  26     1875.20     1835.13     33.62 o 
   3   1  26     3052.65     3045.37     45.46 o 
   4   1  26      102.84      113.88     11.87 o 
   5   1  26       36.49       34.10     10.16 o 
   6   1  26      294.29      276.64     18.30 o 
   7   1  26      219.88      239.27     21.44 o 
   8   1  26      113.41      126.21     17.77 o 
   9   1  26       23.96       23.70     14.67 o 
  10   1  26      414.43      437.01     38.86 o 
  11   1  26      967.87     1008.77     45.07 o 
  12   1  26        3.55       23.70     20.23 o 
   0   2  26       31.40       20.71     12.43 o 
   1   2  26       26.77        7.51      8.61 o 
   2   2  26       76.10       83.02     12.82 o 
   3   2  26     3071.18     2891.54     50.22 o 
   4   2  26     1513.86     1638.20     49.33 o 
   5   2  26     4228.95     4161.58     65.94 o 
   6   2  26       31.24       44.26     16.29 o 
   7   2  26      886.34      843.44     35.47 o 
   8   2  26        9.50       19.85     15.20 o 
   9   2  26      754.33      827.37     38.56 o 
  10   2  26       14.31       17.21     17.25 o 
  11   2  26       37.76       37.41     17.73 o 
  12   2  26      224.66      203.78     25.00 o 
   1   3  26      297.08      285.68     16.55 o 
   2   3  26      367.62      376.64     18.66 o 
   3   3  26      437.98      416.22     34.95 o 
   4   3  26     1810.42     1854.84     40.73 o 
   5   3  26      116.33       94.66     15.52 o 
   6   3  26     1229.51     1141.64     36.48 o 
   7   3  26      141.61      129.11     18.17 o 
   8   3  26       50.31       29.73     17.00 o 
   9   3  26      848.96      817.09     38.81 o 
  10   3  26       84.60       92.30     21.25 o 
  11   3  26       41.13       36.47     24.48 o 
  12   3  26      297.02      274.00     30.62 o 
   0   4  26      528.09      561.17     31.34 o 
   1   4  26       39.80       44.73     12.36 o 
   2   4  26        2.31       -2.95      9.15 o 
   3   4  26      837.74      751.71     26.97 o 
   4   4  26      537.72      473.64     40.85 o 
   5   4  26      404.23      474.80     31.56 o 
   6   4  26      775.92      808.14     35.59 o 
   7   4  26      109.79       90.97     18.81 o 
   8   4  26      147.82      150.89     22.52 o 
   9   4  26       44.26       43.83     18.32 o 
  10   4  26      375.53      395.79     35.68 o 
  11   4  26       60.93       17.09     21.72 o 
  12   4  26      483.64      536.62     60.48 o 
   1   5  26      154.40      154.29     15.02 o 
   2   5  26       99.99      100.65     14.28 o 
   3   5  26      735.97      738.50     30.82 o 
   4   5  26     1116.58     1056.51     43.35 o 
   5   5  26      882.85      930.20     42.32 o 
   6   5  26      198.82      245.31     24.38 o 
   7   5  26       65.86       59.48     18.40 o 
   8   5  26      133.10       99.31     25.55 o 
   9   5  26      195.55      195.67     25.24 o 
  10   5  26      254.69      234.98     30.07 o 
  11   5  26       89.39       65.71     24.89 o 
   0   6  26     1629.21     1516.44     70.20 o 
   1   6  26       59.56       50.57     14.18 o 
   2   6  26       51.50       28.53     14.57 o 
   3   6  26        0.83        2.48     15.30 o 
   4   6  26        2.86       29.23     17.99 o 
   5   6  26       94.96       87.04     20.81 o 
   6   6  26        2.15      -15.19     15.62 o 
   7   6  26      143.33      111.53     29.23 o 
   8   6  26       80.75       75.58     19.66 o 
   9   6  26      114.84      109.71     23.52 o 
  10   6  26      515.55      571.80     37.50 o 
  11   6  26       29.95       18.48     25.25 o 
   1   7  26     1027.93      927.70     38.03 o 
   2   7  26      292.13      288.89     28.44 o 
   3   7  26      734.78      734.09     39.83 o 
   4   7  26      402.97      442.18     44.02 o 
   5   7  26      133.22      161.79     25.76 o 
   6   7  26      104.98      118.90     24.22 o 
   7   7  26      201.65      214.39     26.22 o 
   8   7  26       39.51       28.46     18.11 o 
   9   7  26      161.57      219.97     27.93 o 
  10   7  26       10.06       25.54     20.78 o 
   0   8  26      106.14      150.33     37.70 o 
   1   8  26      756.45      674.85     41.79 o 
   2   8  26       55.88       24.28     17.94 o 
   3   8  26       20.08       34.66     19.30 o 
   4   8  26      110.10      146.49     26.07 o 
   5   8  26     1333.61     1291.73     54.78 o 
   6   8  26       29.86       22.32     19.52 o 
   7   8  26      524.19      560.05     41.55 o 
   8   8  26       88.15      142.55     24.81 o 
   9   8  26        2.54        6.21     19.07 o 
   1   9  26      730.40      715.73     66.72 o 
   2   9  26      684.10      596.36     50.88 o 
   3   9  26       13.90        6.85     19.59 o 
   4   9  26      375.87      420.78     43.45 o 
   5   9  26      128.04       94.27     25.15 o 
   6   9  26      147.37      137.98     27.09 o 
   7   9  26       48.72       45.46     23.31 o 
   8   9  26        0.32       -1.28     19.03 o 
   0  10  26       24.10       27.16     31.99 o 
   1  10  26        0.41       26.46     29.70 o 
   2  10  26      122.62      150.11     34.42 o 
   3  10  26      290.44      325.00     43.84 o 
   4  10  26      278.44      274.35     40.71 o 
   5  10  26      139.95      148.21     30.26 o 
   6  10  26       67.49       27.10     23.74 o 
   7  10  26        0.96       -7.82     21.81 o 
   1  11  26        1.07        1.47     26.58 o 
   2  11  26       45.08       76.64     32.51 o 
   3  11  26       12.28      -12.78     26.45 o 
   4  11  26     1251.97     1245.98     72.79 o 
   5  11  26      719.42      795.63     83.03 o 
   0  12  26       10.04      -12.81     44.86 o 
   1  12  26       32.27       45.63     33.86 o 
   1   1  27      367.83      340.10     20.16 o 
   2   1  27      287.19      303.69     16.11 o 
   3   1  27      394.29      401.79     17.36 o 
   4   1  27       23.32       17.85     10.10 o 
   5   1  27      468.80      489.02     19.80 o 
   6   1  27        7.50       16.14     11.22 o 
   7   1  27      864.97      899.62     40.68 o 
   8   1  27       16.30       11.25     15.31 o 
   9   1  27      164.25      191.10     24.17 o 
  10   1  27      182.14      172.14     31.03 o 
  11   1  27      381.05      421.16     34.65 o 
  12   1  27       65.19       76.58     23.20 o 
   0   2  27      246.26      218.03     19.84 o 
   1   2  27      346.92      330.59     17.26 o 
   2   2  27       14.52       18.41     10.69 o 
   3   2  27      409.32      436.26     27.04 o 
   4   2  27        1.67       15.73     10.21 o 
   5   2  27      111.00      141.19     16.72 o 
   6   2  27      139.00      151.63     18.42 o 
   7   2  27        9.02       17.84     13.64 o 
   8   2  27        0.76        0.00     14.84 o 
   9   2  27       10.76       45.61     17.08 o 
  10   2  27      124.10       59.12     19.77 o 
  11   2  27        1.01        0.24     16.18 o 
  12   2  27       75.31       56.98     20.32 o 
   1   3  27       89.76       70.35     13.27 o 
   2   3  27        9.36       14.16      9.76 o 
   3   3  27      798.70      723.76     24.04 o 
   4   3  27       25.94       38.04     10.73 o 
   5   3  27     4057.64     3909.68     66.44 o 
   6   3  27      848.83      723.84     30.87 o 
   7   3  27      849.63      811.29     33.29 o 
   8   3  27        5.33        4.28     13.90 o 
   9   3  27       15.90        5.56     16.67 o 
  10   3  27      273.13      317.26     29.24 o 
  11   3  27       47.97       74.03     24.40 o 
  12   3  27      166.68      241.67     30.69 o 
   0   4  27      163.12      154.40     19.96 o 
   1   4  27       49.43       44.37     11.34 o 
   2   4  27      348.34      382.72     19.45 o 
   3   4  27     1136.38     1093.33     32.90 o 
   4   4  27      425.20      420.83     29.90 o 
   5   4  27     1111.54     1042.01     43.51 o 
   6   4  27       88.12       96.85     22.34 o 
   7   4  27       11.41       24.55     15.80 o 
   8   4  27      528.44      484.82     31.88 o 
   9   4  27       12.31        6.71     17.59 o 
  10   4  27        4.66       11.70     20.01 o 
  11   4  27      126.18      113.54     26.50 o 
  12   4  27        0.02       16.54     20.48 o 
   1   5  27      142.62      129.12     15.39 o 
   2   5  27       35.13       33.52     19.50 o 
   3   5  27       78.93       85.12     16.41 o 
   4   5  27       25.47       56.19     18.69 o 
   5   5  27      358.70      311.74     28.74 o 
   6   5  27      312.68      342.65     27.64 o 
   7   5  27       28.97       33.43     16.97 o 
   8   5  27       72.29       64.77     19.53 o 
   9   5  27       61.99       38.56     18.53 o 
  10   5  27        0.84       -3.59     19.24 o 
  11   5  27       39.92       40.86     22.57 o 
   0   6  27     4774.13     4889.19    106.14 o 
   1   6  27      933.62      829.98     31.56 o 
   2   6  27      104.79      110.32     18.18 o 
   3   6  27      593.24      553.20     35.19 o 
   4   6  27      242.73      250.04     27.79 o 
   5   6  27      346.14      344.12     31.44 o 
   6   6  27      926.96      884.16     59.64 o 
   7   6  27       11.87        6.89     16.61 o 
   8   6  27       20.76       20.51     17.37 o 
   9   6  27       12.91       42.57     19.15 o 
  10   6  27       42.52       18.22     21.65 o 
  11   6  27      181.93      149.13     29.83 o 
   1   7  27       26.81       28.55     15.69 o 
   2   7  27      270.23      214.10     26.73 o 
   3   7  27        0.02        6.93     16.80 o 
   4   7  27      475.69      426.88     34.33 o 
   5   7  27      225.39      211.86     32.26 o 
   6   7  27      399.07      410.65     35.37 o 
   7   7  27      378.87      287.49     28.99 o 
   8   7  27      208.21      271.97     34.75 o 
   9   7  27       80.82      126.44     27.26 o 
  10   7  27       79.66      101.13     24.53 o 
   0   8  27        6.61       13.73     26.93 o 
   1   8  27        3.55       -3.00     18.18 o 
   2   8  27       17.49       48.18     20.53 o 
   3   8  27      118.53      145.36     25.33 o 
   4   8  27        0.21      -23.94     15.96 o 
   5   8  27       93.05       57.33     22.43 o 
   6   8  27     1106.52     1077.16     59.86 o 
   7   8  27      326.74      309.54     34.96 o 
   8   8  27     1064.68     1170.48     57.04 o 
   9   8  27      215.97      200.55     29.33 o 
   1   9  27      283.49      294.83     48.53 o 
   2   9  27     1355.60     1226.55     66.28 o 
   3   9  27        7.85       -5.99     19.11 o 
   4   9  27      129.80      160.34     40.58 o 
   5   9  27       94.82       73.13     24.85 o 
   6   9  27      797.39      856.65     50.20 o 
   7   9  27      140.79      115.01     29.03 o 
   8   9  27        1.10       13.83     20.00 o 
   0  10  27     1496.77     1542.43     94.54 o 
   1  10  27      375.48      401.44     46.70 o 
   2  10  27     1152.45     1196.76    111.01 o 
   3  10  27       61.69       53.68     30.57 o 
   4  10  27      104.19      131.51     34.03 o 
   5  10  27      218.28      261.32     37.68 o 
   6  10  27       17.85        4.53     22.27 o 
   1  11  27      175.61       98.37     32.89 o 
   2  11  27       71.23      118.32     34.20 o 
   3  11  27      134.16      157.44     38.81 o 
   4  11  27      435.95      604.62     57.19 o 
   0   0  28     4711.48     4824.98    170.08 o 
   1   0  28     1790.06     1794.57     57.27 o 
   2   0  28       94.69       98.55     22.39 o 
   3   0  28     3882.89     3816.90     72.13 o 
   4   0  28       17.58       20.32     14.60 o 
   5   0  28     1963.37     1854.83     50.81 o 
   6   0  28      229.23      211.96     35.77 o 
   7   0  28      669.99      655.78     42.93 o 
   8   0  28     1501.86     1476.45     76.19 o 
   9   0  28     1505.20     1596.51     76.01 o 
  10   0  28      275.93      307.44     36.75 o 
  11   0  28        4.95       39.39     31.19 o 
  12   0  28       81.58       75.88     36.60 o 
   1   1  28      979.10      980.45     29.02 o 
   2   1  28     1917.45     1977.44     41.40 o 
   3   1  28      449.68      431.91     20.49 o 
   4   1  28       43.65       33.41     11.36 o 
   5   1  28      248.13      254.11     17.96 o 
   6   1  28       17.85       29.95     13.06 o 
   7   1  28      183.91      162.36     21.29 o 
   8   1  28      200.37      175.80     23.18 o 
   9   1  28      414.19      405.27     30.64 o 
  10   1  28       20.20       45.17     19.37 o 
  11   1  28       20.72       24.36     19.50 o 
  12   1  28      135.00      181.05     27.79 o 
   0   2  28       22.27       37.49     13.49 o 
   1   2  28        0.02        2.50      9.13 o 
   2   2  28      136.29      115.61     14.68 o 
   3   2  28        1.01        5.79     10.81 o 
   4   2  28     1072.93     1010.63     29.77 o 
   5   2  28      281.82      257.90     20.71 o 
   6   2  28        8.15       -4.30     12.52 o 
   7   2  28        0.18        9.15     13.09 o 
   8   2  28       52.36       61.68     18.01 o 
   9   2  28       72.82       87.77     20.42 o 
  10   2  28       54.39       88.23     22.08 o 
  11   2  28       92.74       87.72     22.89 o 
  12   2  28      401.27      427.68     41.51 o 
   1   3  28      244.91      261.05     17.03 o 
   2   3  28      337.36      350.14     20.20 o 
   3   3  28      898.76      853.96     26.40 o 
   4   3  28       13.36        4.56     11.41 o 
   5   3  28      996.12     1095.66     35.89 o 
   6   3  28      386.62      433.11     26.13 o 
   7   3  28     2027.11     2110.18     52.63 o 
   8   3  28      664.41      728.63     33.21 o 
   9   3  28      686.65      646.87     36.81 o 
  10   3  28       25.34       -1.43     16.86 o 
  11   3  28        8.79       20.17     20.28 o 
  12   3  28      430.52      442.69     38.95 o 
   0   4  28      716.82      686.82     32.46 o 
   1   4  28      621.28      746.75     29.10 o 
   2   4  28      362.67      411.03     20.38 o 
   3   4  28     1072.03     1017.85     32.80 o 
   4   4  28     1537.74     1437.64     48.24 o 
   5   4  28      821.61      724.73     34.32 o 
   6   4  28        9.01       -9.78     13.78 o 
   7   4  28        5.59       11.57     15.46 o 
   8   4  28       43.05       78.58     19.41 o 
   9   4  28      174.78      160.80     35.05 o 
  10   4  28        6.48       30.78     19.43 o 
  11   4  28        3.48       40.89     21.19 o 
   1   5  28       74.47       89.82     16.36 o 
   2   5  28     1604.49     1579.21     49.01 o 
   3   5  28        3.37       13.09     15.78 o 
   4   5  28      563.93      515.90     33.79 o 
   5   5  28      131.85      113.72     22.71 o 
   6   5  28     1449.89     1367.35     46.87 o 
   7   5  28      149.22      190.11     23.90 o 
   8   5  28       57.04       47.70     18.45 o 
   9   5  28        9.76        2.38     17.31 o 
  10   5  28      449.79      547.74     43.88 o 
  11   5  28      100.38      101.08     31.65 o 
   0   6  28     4149.32     4082.92     82.29 o 
   1   6  28       29.46       33.33     16.67 o 
   2   6  28      277.91      285.39     24.11 o 
   3   6  28       71.16       46.31     18.42 o 
   4   6  28      433.72      399.23     32.77 o 
   5   6  28       12.12       12.96     18.76 o 
   6   6  28      276.28      272.54     30.49 o 
   7   6  28       12.48       -8.42     15.70 o 
   8   6  28      263.12      301.93     29.77 o 
   9   6  28      372.61      384.69     44.43 o 
  10   6  28      270.29      292.33     38.02 o 
   1   7  28      337.26      333.06     24.12 o 
   2   7  28        2.54        1.22     17.12 o 
   3   7  28       45.83       17.15     18.19 o 
   4   7  28      137.61      142.10     25.03 o 
   5   7  28        3.54       13.91     18.18 o 
   6   7  28     1053.11     1188.90     54.05 o 
   7   7  28       31.45       15.37     21.43 o 
   8   7  28      304.45      302.19     30.26 o 
   9   7  28      207.17      184.44     27.87 o 
  10   7  28      108.29      100.46     25.86 o 
   0   8  28      233.00      243.94     61.91 o 
   1   8  28      903.27      933.50     56.79 o 
   2   8  28       95.23       65.09     21.48 o 
   3   8  28      381.79      427.82     35.74 o 
   4   8  28      327.80      408.36     36.43 o 
   5   8  28       70.83       88.74     24.07 o 
   6   8  28     1207.62     1254.21     64.81 o 
   7   8  28       88.99      108.76     23.25 o 
   8   8  28      145.66      119.03     25.30 o 
   9   8  28        4.04      -22.02     19.91 o 
   1   9  28     1242.39     1154.42     72.50 o 
   2   9  28      140.46      142.74     32.99 o 
   3   9  28        5.39      -25.93     29.28 o 
   4   9  28      196.52      248.18     31.55 o 
   5   9  28       65.00       42.56     31.83 o 
   6   9  28       42.43       23.53     22.61 o 
   7   9  28      225.62      207.23     33.38 o 
   0  10  28       68.17       82.82     37.38 o 
   1  10  28       15.79       23.62     28.01 o 
   2  10  28        0.73       10.93     28.16 o 
   3  10  28       40.26       71.26     31.50 o 
   4  10  28       10.45       46.01     37.17 o 
   5  10  28       13.89        3.35     22.37 o 
   6  10  28       30.19       67.04     27.86 o 
   1  11  28       26.49        2.30     27.95 o 
   2  11  28       21.22      -13.28     29.70 o 
   3  11  28       89.97       75.50     33.45 o 
   4  11  28       87.85       79.25     35.49 o 
   1   1  29       57.11       57.91     12.67 o 
   2   1  29        1.55       31.35     11.46 o 
   3   1  29       31.41       44.83     11.39 o 
   4   1  29      217.46      226.63     17.44 o 
   5   1  29        4.84        6.53     11.01 o 
   6   1  29     1264.25     1269.06     37.73 o 
   7   1  29      600.09      583.27     32.31 o 
   8   1  29      234.13      247.12     29.79 o 
   9   1  29      305.86      333.55     29.78 o 
  10   1  29      865.14      965.30     44.31 o 
  11   1  29      490.81      533.12     37.16 o 
  12   1  29       29.99       27.76     23.95 o 
   0   2  29      734.52      769.19     32.83 o 
   1   2  29      771.83      832.41     30.82 o 
   2   2  29       18.39        5.78     10.85 o 
   3   2  29      853.72      797.56     29.79 o 
   4   2  29        0.13       10.40     10.80 o 
   5   2  29      381.40      325.88     22.83 o 
   6   2  29       20.87       10.05     13.35 o 
   7   2  29       68.46       60.10     16.12 o 
   8   2  29       29.46       -2.93     17.18 o 
   9   2  29       19.38       -6.49     16.14 o 
  10   2  29      485.37      514.00     35.99 o 
  11   2  29      146.16      146.34     31.84 o 
  12   2  29       17.77        5.11     21.26 o 
   1   3  29      713.86      671.99     24.06 o 
   2   3  29     1311.75     1259.39     31.79 o 
   3   3  29        2.75       12.56     10.80 o 
   4   3  29     1499.14     1493.05     38.88 o 
   5   3  29      310.71      283.14     22.67 o 
   6   3  29     1829.19     1785.63     46.48 o 
   7   3  29      852.58      813.51     42.35 o 
   8   3  29      820.28      842.47     39.86 o 
   9   3  29      338.15      391.11     31.32 o 
  10   3  29      360.59      280.50     38.94 o 
  11   3  29      223.80      179.85     29.94 o 
   0   4  29     4001.04     3870.59     76.65 o 
   1   4  29      722.30      783.57     26.35 o 
   2   4  29      183.65      211.39     16.99 o 
   3   4  29      741.24      824.45     31.02 o 
   4   4  29      132.72      113.42     28.92 o 
   5   4  29      532.32      508.16     36.49 o 
   6   4  29      240.91      230.44     22.31 o 
   7   4  29      239.78      249.62     23.49 o 
   8   4  29      815.65      760.08     35.55 o 
   9   4  29      165.25      108.19     22.44 o 
  10   4  29        5.42       17.61     19.18 o 
  11   4  29      214.43      213.66     29.16 o 
   1   5  29     4740.10     4545.92     65.12 o 
   2   5  29       18.19       32.36     13.83 o 
   3   5  29      542.47      502.62     32.27 o 
   4   5  29     1845.63     1783.19     77.04 o 
   5   5  29      211.91      181.12     25.57 o 
   6   5  29       18.30       -9.31     15.01 o 
   7   5  29      748.71      689.28     37.04 o 
   8   5  29       27.03       13.43     17.92 o 
   9   5  29      124.81      128.96     26.61 o 
  10   5  29        0.58       15.40     21.24 o 
  11   5  29      159.57      193.54     32.08 o 
   0   6  29     1049.63     1109.15     43.35 o 
   1   6  29        8.18        0.67     13.53 o 
   2   6  29     1338.38     1398.59     43.92 o 
   3   6  29       36.81       17.46     18.04 o 
   4   6  29       16.62       11.37     18.70 o 
   5   6  29       80.99       87.97     30.78 o 
   6   6  29      228.46      251.17     35.43 o 
   7   6  29       45.93       19.00     17.76 o 
   8   6  29       76.49       76.65     21.44 o 
   9   6  29      138.66      140.20     25.82 o 
  10   6  29        2.37        7.06     23.83 o 
   1   7  29        1.93       20.72     15.87 o 
   2   7  29       98.31       60.62     21.24 o 
   3   7  29       58.92       43.28     20.78 o 
   4   7  29        1.33      -24.54     16.36 o 
   5   7  29      432.95      511.09     38.28 o 
   6   7  29      182.45      158.85     30.28 o 
   7   7  29       11.81        0.23     17.57 o 
   8   7  29      471.93      533.20     37.13 o 
   9   7  29      536.72      594.75     40.19 o 
   0   8  29      692.31      683.04     62.19 o 
   1   8  29     1407.50     1264.38     64.38 o 
   2   8  29       15.62        4.86     24.95 o 
   3   8  29      289.29      283.32     32.31 o 
   4   8  29      187.85      219.42     34.89 o 
   5   8  29      273.01      220.68     31.20 o 
   6   8  29      451.74      428.12     38.42 o 
   7   8  29       16.04        5.73     18.91 o 
   8   8  29       15.43       30.94     23.92 o 
   1   9  29      260.81      317.62     41.88 o 
   2   9  29        7.91       47.88     26.84 o 
   3   9  29       24.48      -13.65     23.97 o 
   4   9  29      109.16      157.97     32.54 o 
   5   9  29      341.99      348.66     37.07 o 
   6   9  29       46.07       30.72     23.81 o 
   7   9  29      180.02      218.94     33.33 o 
   0  10  29        1.47       12.90     32.13 o 
   1  10  29       34.52        7.71     27.94 o 
   2  10  29      270.42      358.62     46.38 o 
   3  10  29       19.54       44.77     27.97 o 
   4  10  29        0.01       35.38     29.24 o 
   5  10  29       47.58       33.70     28.39 o 
   1  11  29       17.87       27.37     30.99 o 
   2  11  29      159.70      200.81     48.32 o 
   3  11  29      255.68      311.06     47.51 o 
   0   0  30     7444.71     7073.23    223.50 o 
   1   0  30      277.29      230.51     36.13 o 
   2   0  30      206.25      214.64     29.47 o 
   3   0  30      246.92      257.05     28.05 o 
   4   0  30     2419.24     2348.17     80.41 o 
   5   0  30       24.99       34.24     19.17 o 
   6   0  30      737.41      797.79     78.03 o 
   7   0  30      516.37      518.88     97.66 o 
   8   0  30      536.18      633.11    136.90 o 
   9   0  30     1084.14     1190.17     76.34 o 
  10   0  30      196.33      104.16     43.38 o 
  11   0  30        0.84      -36.24     26.12 o 
   1   1  30       76.18       68.20     13.45 o 
   2   1  30      171.24      164.88     17.47 o 
   3   1  30     1750.78     1757.83     38.09 o 
   4   1  30       21.88       11.58     10.98 o 
   5   1  30      174.78      160.62     16.70 o 
   6   1  30     1136.23     1105.23     36.50 o 
   7   1  30      556.09      490.64     44.11 o 
   8   1  30       28.58       22.95     16.50 o 
   9   1  30        0.14        3.66     16.94 o 
  10   1  30       70.82       83.34     22.33 o 
  11   1  30      151.35      157.48     29.68 o 
   0   2  30      121.60      147.75     25.02 o 
   1   2  30        0.99       20.94     10.74 o 
   2   2  30       40.27       22.07     10.69 o 
   3   2  30      138.02      168.94     17.20 o 
   4   2  30     1076.21     1095.58     32.78 o 
   5   2  30        0.75        3.73     12.44 o 
   6   2  30      814.08      761.10     32.39 o 
   7   2  30      631.71      621.04     30.93 o 
   8   2  30        7.21        3.24     19.23 o 
   9   2  30       45.03       30.74     18.24 o 
  10   2  30       11.51       16.91     19.71 o 
  11   2  30        5.91       35.09     21.13 o 
   1   3  30        2.11        4.93      9.83 o 
   2   3  30     1189.33     1178.30     31.35 o 
   3   3  30      989.45      995.09     40.34 o 
   4   3  30      684.71      781.64     37.00 o 
   5   3  30        0.04      -10.41     12.63 o 
   6   3  30      207.31      196.14     28.81 o 
   7   3  30       35.96       33.59     15.61 o 
   8   3  30      606.12      578.36     35.29 o 
   9   3  30        0.25        2.98     16.72 o 
  10   3  30      862.12      873.64     44.19 o 
  11   3  30        0.29        3.30     19.90 o 
   0   4  30      316.15      278.26     24.99 o 
   1   4  30      533.34      484.45     22.18 o 
   2   4  30      149.56      153.05     15.75 o 
   3   4  30        1.22        2.50     12.71 o 
   4   4  30     4924.52     4552.14     82.82 o 
   5   4  30      168.35      159.45     19.82 o 
   6   4  30      126.58      119.75     19.43 o 
   7   4  30       32.18       12.93     15.83 o 
   8   4  30       10.92       21.39     15.97 o 
   9   4  30       85.90       65.69     21.76 o 
  10   4  30      806.23      837.82     44.27 o 
  11   4  30        0.81       26.75     21.22 o 
   1   5  30      874.34      817.76     28.37 o 
   2   5  30      331.62      361.59     23.61 o 
   3   5  30      566.83      519.22     30.88 o 
   4   5  30      323.19      340.95     27.89 o 
   5   5  30       35.59        1.30     23.64 o 
   6   5  30        2.29       16.11     17.22 o 
   7   5  30       31.25        9.95     17.08 o 
   8   5  30        7.27       -1.27     16.94 o 
   9   5  30      210.04      261.37     56.76 o 
  10   5  30        0.00       -2.28     26.55 o 
   0   6  30      473.75      449.02     38.42 o 
   1   6  30      256.94      217.35     24.33 o 
   2   6  30       33.35       43.84     16.78 o 
   3   6  30       83.76       79.09     21.10 o 
   4   6  30      295.76      258.09     29.64 o 
   5   6  30      118.97      122.13     24.33 o 
   6   6  30       30.34       38.46     20.61 o 
   7   6  30       50.04       76.17     20.88 o 
   8   6  30       24.39       53.39     20.66 o 
   9   6  30       33.99       32.68     20.65 o 
  10   6  30     1008.33     1245.21     59.46 o 
   1   7  30      237.33      261.18     52.97 o 
   2   7  30       67.27       36.86     19.87 o 
   3   7  30       32.97       19.65     35.27 o 
   4   7  30      966.32      937.19     47.75 o 
   5   7  30       28.55       33.50     20.10 o 
   6   7  30       18.83       31.55     20.97 o 
   7   7  30      955.31      928.18     44.83 o 
   8   7  30        1.36       16.14     20.33 o 
   9   7  30       41.67       79.66     23.63 o 
   0   8  30      787.55      849.19     67.89 o 
   1   8  30       13.78       36.84     43.63 o 
   2   8  30       12.07      -23.45     21.32 o 
   3   8  30      143.61      131.95     46.48 o 
   4   8  30       56.60       79.62     23.78 o 
   5   8  30      119.78       88.75     25.65 o 
   6   8  30      255.89      291.79     34.89 o 
   7   8  30       62.90       55.85     22.11 o 
   8   8  30      232.18      267.83     34.32 o 
   1   9  30       99.61       99.15     32.58 o 
   2   9  30      275.58      321.99     51.16 o 
   3   9  30      145.75      178.48     36.04 o 
   4   9  30      230.33      251.20     34.26 o 
   5   9  30      597.25      648.50     46.47 o 
   6   9  30       35.66        5.24     22.98 o 
   7   9  30       90.97      155.34     32.81 o 
   0  10  30      580.13      550.65    107.23 o 
   1  10  30      224.93      160.13     37.13 o 
   2  10  30      307.65      238.79     42.57 o 
   3  10  30       49.11       57.43     33.57 o 
   4  10  30       21.40        5.05     39.96 o 
   5  10  30       24.02       -2.21     29.00 o 
   1  11  30       62.28        9.73     33.76 o 
   1   1  31      173.02      205.93     22.63 o 
   2   1  31      269.49      282.00     26.94 o 
   3   1  31     1629.59     1589.23     36.74 o 
   4   1  31      187.53      185.05     17.61 o 
   5   1  31      505.39      468.80     25.96 o 
   6   1  31      142.65      158.31     19.59 o 
   7   1  31      456.84      524.12     32.90 o 
   8   1  31      608.53      623.41     41.47 o 
   9   1  31       13.76       18.16     21.92 o 
  10   1  31      269.49      312.90     34.68 o 
  11   1  31        0.14      -32.48     24.59 o 
   0   2  31      881.59      964.21     63.61 o 
   1   2  31       12.44       11.87     10.79 o 
   2   2  31      104.24      119.63     14.72 o 
   3   2  31        0.87      -13.32     10.86 o 
   4   2  31      714.75      720.93     27.19 o 
   5   2  31      594.08      631.26     30.09 o 
   6   2  31      995.09     1073.45     37.58 o 
   7   2  31        1.12       -8.30     15.27 o 
   8   2  31     1036.14     1098.63     45.10 o 
   9   2  31       67.50       62.58     20.51 o 
  10   2  31        2.71        2.24     24.99 o 
  11   2  31        3.29       -5.12     19.44 o 
   1   3  31      161.58      156.75     20.59 o 
   2   3  31      998.77      965.81     29.32 o 
   3   3  31     1146.20     1100.10     31.15 o 
   4   3  31      376.90      338.01     34.69 o 
   5   3  31      117.58       93.58     17.30 o 
   6   3  31     1792.64     1817.37     48.19 o 
   7   3  31      493.73      520.89     30.52 o 
   8   3  31        0.21        3.68     17.04 o 
   9   3  31      660.13      724.65     39.93 o 
  10   3  31        6.53        5.11     19.46 o 
  11   3  31       10.61        9.19     21.54 o 
   0   4  31     4113.29     3962.35     80.02 o 
   1   4  31      655.50      642.95     25.28 o 
   2   4  31     2226.87     2294.73     46.31 o 
   3   4  31        0.61       -0.27     17.31 o 
   4   4  31      489.87      467.08     30.13 o 
   5   4  31        0.01        0.14     14.04 o 
   6   4  31      114.58       90.62     18.23 o 
   7   4  31      227.29      219.29     23.28 o 
   8   4  31        7.17       -5.52     15.73 o 
   9   4  31      862.82      798.04     42.42 o 
  10   4  31       46.30       37.24     20.22 o 
   1   5  31      867.48      868.90     32.74 o 
   2   5  31       11.87        3.39     13.46 o 
   3   5  31      228.26      282.38     26.01 o 
   4   5  31        0.00      -10.45     14.97 o 
   5   5  31      109.15      117.52     21.58 o 
   6   5  31       90.69      103.56     19.75 o 
   7   5  31      137.20       71.35     31.20 o 
   8   5  31      143.99       99.64     20.61 o 
   9   5  31       77.84       90.42     22.55 o 
  10   5  31      114.64      144.35     26.72 o 
   0   6  31      325.92      386.47     37.05 o 
   1   6  31       24.73       25.02     16.38 o 
   2   6  31        0.33        3.46     14.83 o 
   3   6  31        0.68       39.65     17.07 o 
   4   6  31        2.59      -13.98     16.79 o 
   5   6  31      149.79      202.17     28.30 o 
   6   6  31       90.90       54.73     19.00 o 
   7   6  31       10.62       -2.75     18.35 o 
   8   6  31        1.88       38.77     19.88 o 
   9   6  31      294.09      344.35     48.72 o 
   1   7  31      101.48      119.72     27.72 o 
   2   7  31      192.69      171.43     27.08 o 
   3   7  31       10.66        4.41     17.68 o 
   4   7  31      390.22      324.07     35.16 o 
   5   7  31      213.24      257.59     31.79 o 
   6   7  31        0.01       -4.96     18.55 o 
   7   7  31      305.38      398.34     34.14 o 
   8   7  31      354.38      369.05     34.52 o 
   0   8  31      159.85      108.25     29.42 o 
   1   8  31      945.48      789.04     68.65 o 
   2   8  31       16.92       15.24     30.57 o 
   3   8  31      187.05      217.56     46.02 o 
   4   8  31       40.17       54.98     22.48 o 
   5   8  31       24.46       11.96     21.17 o 
   6   8  31       66.28       66.53     25.30 o 
   7   8  31        4.44       -8.02     18.41 o 
   1   9  31     1501.94     1413.83     72.89 o 
   2   9  31       76.67       34.67     28.73 o 
   3   9  31      174.53      111.90     34.20 o 
   4   9  31        0.10        8.99     26.01 o 
   5   9  31       92.66       51.87     26.47 o 
   6   9  31       80.42       47.37     25.87 o 
   0  10  31      896.05      915.20     79.95 o 
   1  10  31       98.96      170.96     39.44 o 
   2  10  31      289.54      318.28     52.52 o 
   3  10  31      433.66      467.30     97.48 o 
   4  10  31      128.51      113.53     49.96 o 
   0   0  32     4832.81     4846.16    180.05 o 
   1   0  32      152.36      123.29     23.54 o 
   2   0  32        2.00      -11.39     15.61 o 
   3   0  32      246.15      208.07     28.44 o 
   4   0  32      956.57      866.78     45.94 o 
   5   0  32       13.40       -8.81     21.46 o 
   6   0  32     1849.45     1793.79    108.09 o 
   7   0  32     1847.21     1817.67     87.66 o 
   8   0  32        1.37       24.83     29.56 o 
   9   0  32        6.31       17.86     29.31 o 
  10   0  32       59.96       90.43     37.49 o 
  11   0  32      555.73      617.59     67.45 o 
   1   1  32      347.32      354.72     21.62 o 
   2   1  32     1343.98     1297.26     35.86 o 
   3   1  32      307.91      305.07     22.00 o 
   4   1  32      404.31      375.41     23.82 o 
   5   1  32        0.03        9.92     15.93 o 
   6   1  32       79.89       92.38     19.41 o 
   7   1  32      369.32      338.22     38.64 o 
   8   1  32      264.92      289.27     41.12 o 
   9   1  32      643.76      706.71     47.46 o 
  10   1  32      122.83       52.57     24.44 o 
  11   1  32      282.72      329.04     38.45 o 
   0   2  32     1168.47     1110.57     48.48 o 
   1   2  32      293.94      285.21     18.78 o 
   2   2  32        7.70       13.68     10.65 o 
   3   2  32        4.72       -7.86     11.83 o 
   4   2  32      225.04      228.47     18.76 o 
   5   2  32       32.83       37.35     14.73 o 
   6   2  32        4.12       13.22     14.32 o 
   7   2  32        1.34      -20.92     13.95 o 
   8   2  32      536.74      606.07     36.92 o 
   9   2  32      571.35      631.62     39.86 o 
  10   2  32      104.57       89.31     28.71 o 
  11   2  32        0.00      -10.62     23.12 o 
   1   3  32      400.57      419.52     21.77 o 
   2   3  32      250.75      224.42     21.99 o 
   3   3  32      101.29      138.53     17.82 o 
   4   3  32        9.18       18.12     14.78 o 
   5   3  32       22.49       46.84     15.69 o 
   6   3  32       47.65       65.28     17.38 o 
   7   3  32      812.37      697.23     34.28 o 
   8   3  32      469.32      476.34     34.33 o 
   9   3  32      202.91      269.49     29.59 o 
  10   3  32       18.92       14.74     20.87 o 
   0   4  32     1710.49     1871.59     54.50 o 
   1   4  32        2.58       23.15     13.88 o 
   2   4  32      309.23      336.68     23.25 o 
   3   4  32      151.20      180.50     22.00 o 
   4   4  32       63.55       45.24     17.28 o 
   5   4  32        6.86       17.46     15.32 o 
   6   4  32        0.00        0.69     15.15 o 
   7   4  32      126.75      176.63     22.43 o 
   8   4  32      494.28      475.68     34.98 o 
   9   4  32        2.10       -6.85     17.47 o 
  10   4  32        6.00       10.78     19.89 o 
   1   5  32     2090.77     1980.66     56.89 o 
   2   5  32      136.09      110.43     18.15 o 
   3   5  32      113.53      149.85     21.75 o 
   4   5  32       16.43        2.44     16.69 o 
   5   5  32       33.96       44.71     19.16 o 
   6   5  32        6.16       13.60     15.41 o 
   7   5  32        8.11        6.17     16.53 o 
   8   5  32       94.50      123.22     22.21 o 
   9   5  32        9.98       22.58     20.80 o 
   0   6  32      900.88      815.09     48.56 o 
   1   6  32      386.39      299.55     23.96 o 
   2   6  32      163.52      106.48     20.81 o 
   3   6  32       23.43       16.95     17.06 o 
   4   6  32       14.59       -9.73     15.55 o 
   5   6  32      527.88      543.76     39.22 o 
   6   6  32       50.68       59.70     20.67 o 
   7   6  32       18.71       -3.99     17.50 o 
   8   6  32       13.21       10.23     19.89 o 
   9   6  32      390.11      465.54     41.35 o 
   1   7  32       33.16      -16.03     17.75 o 
   2   7  32      140.44       93.88     21.22 o 
   3   7  32      187.33      165.02     26.59 o 
   4   7  32       34.78       26.95     20.82 o 
   5   7  32       67.04       80.77     38.58 o 
   6   7  32        0.98       19.56     21.00 o 
   7   7  32       47.19       37.83     21.00 o 
   8   7  32      267.41      339.58     34.30 o 
   0   8  32     1256.18     1147.98     60.27 o 
   1   8  32      208.34      248.09     31.68 o 
   2   8  32       37.14       45.56     27.79 o 
   3   8  32      445.06      481.89     50.04 o 
   4   8  32       86.97       85.15     26.39 o 
   5   8  32      120.82       60.84     24.65 o 
   6   8  32       16.65      -20.66     21.66 o 
   7   8  32       75.46       84.16     26.78 o 
   1   9  32        3.75       40.98     28.49 o 
   2   9  32       25.56       28.28     28.68 o 
   3   9  32       33.76       10.44     29.23 o 
   4   9  32        8.03       19.74     28.83 o 
   5   9  32      243.15      253.22     34.53 o 
   0  10  32      142.81      273.41     51.90 o 
   1  10  32      217.69      272.05     43.66 o 
   2  10  32      189.44      132.32     36.38 o 
   3  10  32       27.83        8.20     30.25 o 
   1   1  33      414.59      451.93     27.15 o 
   2   1  33       74.28      155.89     19.49 o 
   3   1  33       10.25       15.72     13.74 o 
   4   1  33       16.86        8.30     13.26 o 
   5   1  33       10.81        1.32     14.45 o 
   6   1  33     1102.00     1069.80     49.34 o 
   7   1  33     1176.85     1270.21     54.52 o 
   8   1  33      120.94      146.07     26.89 o 
   9   1  33        0.03        6.43     20.57 o 
  10   1  33      254.88      302.74     36.36 o 
   0   2  33     2024.10     2135.17     96.58 o 
   1   2  33      415.55      434.19     22.18 o 
   2   2  33       14.14       20.95     11.72 o 
   3   2  33     1456.40     1441.02     39.92 o 
   4   2  33      519.35      618.22     30.54 o 
   5   2  33      369.56      340.49     24.31 o 
   6   2  33      227.29      270.17     24.06 o 
   7   2  33       12.22       11.02     16.97 o 
   8   2  33       41.25       27.33     19.58 o 
   9   2  33      556.64      544.43     50.78 o 
  10   2  33       66.38       35.33     23.93 o 
   1   3  33      818.49      813.57     35.93 o 
   2   3  33       67.69       60.66     14.57 o 
   3   3  33      171.18      162.07     18.83 o 
   4   3  33     1612.34     1667.59     45.20 o 
   5   3  33        7.64       11.63     14.59 o 
   6   3  33        2.85       -8.33     14.91 o 
   7   3  33       11.11       -6.99     15.61 o 
   8   3  33       12.46       -4.42     17.64 o 
   9   3  33        4.89       27.36     19.92 o 
  10   3  33       36.42       29.47     21.00 o 
   0   4  33     1301.67     1352.67     66.21 o 
   1   4  33        9.85       10.17     11.81 o 
   2   4  33      237.11      243.73     24.27 o 
   3   4  33        9.89        5.67     16.10 o 
   4   4  33      283.66      281.84     26.54 o 
   5   4  33        0.33      -13.14     15.23 o 
   6   4  33      381.22      417.85     29.14 o 
   7   4  33        6.46       -5.36     15.72 o 
   8   4  33       38.83       -3.09     18.39 o 
   9   4  33      349.69      287.88     31.66 o 
  10   4  33      338.09      432.04     37.15 o 
   1   5  33      154.56      161.62     19.49 o 
   2   5  33       24.34       23.14     27.61 o 
   3   5  33     1977.33     1973.68     56.24 o 
   4   5  33      114.53      110.49     21.45 o 
   5   5  33      174.86      170.69     29.72 o 
   6   5  33        2.64        0.20     15.95 o 
   7   5  33      207.07      242.57     43.13 o 
   8   5  33        1.66       -0.06     17.57 o 
   9   5  33      126.75      135.56     25.88 o 
   0   6  33      868.76      832.30     49.93 o 
   1   6  33      234.67      188.70     21.79 o 
   2   6  33      209.73      192.01     24.39 o 
   3   6  33      311.59      319.22     43.96 o 
   4   6  33       12.40       15.04     17.58 o 
   5   6  33       81.38       65.82     20.16 o 
   6   6  33      122.94      115.70     21.43 o 
   7   6  33       24.38       17.65     22.08 o 
   8   6  33       28.02       42.94     20.28 o 
   1   7  33      102.91      115.66     29.34 o 
   2   7  33      199.40      153.23     28.18 o 
   3   7  33      346.49      408.29     32.06 o 
   4   7  33        6.04      -17.59     19.74 o 
   5   7  33       16.56       -6.10     19.97 o 
   6   7  33      436.83      452.31     41.08 o 
   7   7  33        2.32       21.37     20.82 o 
   0   8  33      179.21      185.41     78.03 o 
   1   8  33       41.32       28.02     22.35 o 
   2   8  33      129.03      149.84     34.64 o 
   3   8  33        5.56        4.05     27.36 o 
   4   8  33      526.34      637.05     54.52 o 
   5   8  33       12.90      -21.22     22.20 o 
   6   8  33      350.95      417.94     41.27 o 
   1   9  33      553.58      527.23     53.19 o 
   2   9  33        6.69       -5.63     30.33 o 
   3   9  33       78.44       59.13     31.28 o 
   4   9  33        0.51      -32.96     26.75 o 
   5   9  33       55.26       49.61     25.86 o 
   0  10  33        3.63      -42.52     47.82 o 
   1  10  33      657.76      794.32     63.08 o 
   2  10  33      205.17      265.80     44.26 o 
   0   0  34     2583.80     2603.20    131.92 o 
   1   0  34       92.00      105.74     23.56 o 
   2   0  34      116.67      106.01     24.59 o 
   3   0  34     1429.17     1411.57     60.98 o 
   4   0  34      116.06      106.75     24.63 o 
   5   0  34      151.11      167.73     38.51 o 
   6   0  34      193.00      194.20     58.56 o 
   7   0  34      462.70      521.05     55.67 o 
   8   0  34      182.72      273.28     53.42 o 
   9   0  34       17.99        1.81     31.41 o 
  10   0  34        0.05       22.83     33.78 o 
   1   1  34       34.36       32.23     16.25 o 
   2   1  34     3175.46     3017.16     58.91 o 
   3   1  34       70.26       75.51     16.27 o 
   4   1  34      217.66      188.02     20.26 o 
   5   1  34        4.19      -15.32     14.46 o 
   6   1  34      665.29      713.38     42.59 o 
   7   1  34      866.11      881.74     47.70 o 
   8   1  34      259.08      220.79     35.50 o 
   9   1  34       46.74       50.95     23.30 o 
  10   1  34        5.06       13.26     23.10 o 
   0   2  34      716.87      640.78     44.21 o 
   1   2  34     1076.44     1124.20     32.28 o 
   2   2  34      348.73      330.97     20.56 o 
   3   2  34       45.83       50.95     14.09 o 
   4   2  34        0.61       10.24     14.79 o 
   5   2  34        3.78        5.43     15.01 o 
   6   2  34      333.58      289.42     27.93 o 
   7   2  34      664.49      655.05     42.66 o 
   8   2  34      189.88      219.53     31.06 o 
   9   2  34        2.42        4.33     20.73 o 
  10   2  34      686.67      695.66     48.71 o 
   1   3  34      891.94      904.84     30.43 o 
   2   3  34      272.55      240.71     19.07 o 
   3   3  34      246.74      224.99     21.12 o 
   4   3  34      254.62      253.20     23.09 o 
   5   3  34      112.78      102.45     18.96 o 
   6   3  34      231.43      250.49     24.80 o 
   7   3  34        6.94       39.59     19.54 o 
   8   3  34       22.74       15.76     18.85 o 
   9   3  34      407.76      412.86     34.97 o 
  10   3  34      523.53      577.53     46.39 o 
   0   4  34     1216.33     1140.55     51.70 o 
   1   4  34     1132.19     1141.16     36.44 o 
   2   4  34     1929.96     1879.30     46.82 o 
   3   4  34      917.51      881.59     39.07 o 
   4   4  34       21.55       20.15     16.80 o 
   5   4  34       72.53       60.91     18.62 o 
   6   4  34       36.00       13.75     16.41 o 
   7   4  34       47.90       53.12     19.31 o 
   8   4  34       70.98       90.15     26.89 o 
   9   4  34      521.04      647.49     41.63 o 
   1   5  34      960.56      939.77     36.03 o 
   2   5  34     1536.16     1523.14     48.93 o 
   3   5  34      267.12      324.41     28.64 o 
   4   5  34     1156.83     1099.15     44.81 o 
   5   5  34      623.93      587.92     36.67 o 
   6   5  34       53.83       43.29     18.41 o 
   7   5  34        3.78       -4.15     17.76 o 
   8   5  34      198.37      241.35     27.23 o 
   9   5  34       31.58       14.14     22.10 o 
   0   6  34       72.60       61.44     25.83 o 
   1   6  34       92.20       77.91     22.22 o 
   2   6  34        5.23       -1.85     16.37 o 
   3   6  34       14.57       22.58     17.42 o 
   4   6  34      118.29      101.82     22.07 o 
   5   6  34      183.07      195.91     27.04 o 
   6   6  34        0.34       12.78     17.50 o 
   7   6  34       24.30        5.12     18.32 o 
   8   6  34        0.03        9.39     19.09 o 
   1   7  34       54.84       79.14     24.92 o 
   2   7  34       73.15      117.14     43.07 o 
   3   7  34      180.52      174.92     27.75 o 
   4   7  34      485.33      534.75     37.17 o 
   5   7  34       18.04       23.25     20.26 o 
   6   7  34       76.62       92.25     26.65 o 
   7   7  34      530.88      593.15     46.92 o 
   0   8  34      611.91      512.92     62.27 o 
   1   8  34      192.88      232.64     33.74 o 
   2   8  34       16.97        6.03     31.52 o 
   3   8  34      166.30      185.21     67.36 o 
   4   8  34      365.38      461.21     41.38 o 
   5   8  34      157.65      151.61     30.36 o 
   6   8  34       90.66      101.19     37.89 o 
   1   9  34      402.63      418.70     71.27 o 
   2   9  34      144.37      164.56     38.23 o 
   3   9  34       10.52       12.28     27.98 o 
   4   9  34       13.05       49.12     32.24 o 
   1   1  35       47.49       38.23     13.96 o 
   2   1  35        9.61      107.90     17.13 o 
   3   1  35     1082.94      976.26     35.62 o 
   4   1  35      661.13      719.36     31.97 o 
   5   1  35      818.06      817.35     38.83 o 
   6   1  35       29.28        2.72     17.56 o 
   7   1  35     1189.43     1137.27     53.84 o 
   8   1  35        9.66       34.66     22.33 o 
   9   1  35        7.70       23.61     22.45 o 
  10   1  35       23.38       20.05     24.14 o 
   0   2  35      201.08      179.41     27.39 o 
   1   2  35       19.33       34.09     14.02 o 
   2   2  35      281.06      282.51     22.17 o 
   3   2  35      432.18      406.04     23.66 o 
   4   2  35     1304.96     1262.40     45.57 o 
   5   2  35       28.68        9.83     16.33 o 
   6   2  35      437.28      470.83     33.64 o 
   7   2  35       26.22       15.51     19.52 o 
   8   2  35       18.22       -3.49     19.33 o 
   9   2  35      126.81      186.13     31.16 o 
   1   3  35      119.95      119.86     16.07 o 
   2   3  35      110.81      144.07     18.87 o 
   3   3  35      245.19      247.91     25.42 o 
   4   3  35       68.30       57.35     16.50 o 
   5   3  35       29.00       17.49     16.16 o 
   6   3  35        1.53       -3.70     14.29 o 
   7   3  35      110.10       34.09     21.31 o 
   8   3  35       50.11       77.04     24.06 o 
   9   3  35      108.30      133.76     28.52 o 
   0   4  35       12.66       55.19     26.49 o 
   1   4  35      706.22      700.15     28.16 o 
   2   4  35      314.24      335.60     24.94 o 
   3   4  35     1043.78     1079.78     43.34 o 
   4   4  35       17.72       31.77     18.89 o 
   5   4  35      167.20      165.39     22.52 o 
   6   4  35      137.99      135.17     22.58 o 
   7   4  35        1.59        5.24     18.56 o 
   8   4  35        7.61       35.81     20.79 o 
   9   4  35      220.07      205.67     29.61 o 
   1   5  35      769.77      817.87     34.16 o 
   2   5  35      538.26      612.09     34.92 o 
   3   5  35      635.32      636.54     36.43 o 
   4   5  35      318.96      345.64     30.68 o 
   5   5  35      268.15      260.13     29.39 o 
   6   5  35        3.09       25.58     17.91 o 
   7   5  35       68.83       75.43     21.05 o 
   8   5  35       16.25       15.44     20.31 o 
   0   6  35       41.83       13.59     30.68 o 
   1   6  35       94.72       72.23     24.84 o 
   2   6  35      108.15      126.98     22.81 o 
   3   6  35      353.55      452.73     33.51 o 
   4   6  35        0.80       20.79     18.84 o 
   5   6  35      255.73      309.52     33.01 o 
   6   6  35       84.74      110.43     22.15 o 
   7   6  35        4.30       27.71     19.21 o 
   1   7  35       39.46       49.78     23.61 o 
   2   7  35        6.84      -25.54     20.23 o 
   3   7  35       16.32       -5.72     17.90 o 
   4   7  35       12.24       -4.12     19.11 o 
   5   7  35      328.94      389.32     35.02 o 
   6   7  35      273.75      278.23     29.14 o 
   0   8  35      158.29      188.15     64.32 o 
   1   8  35       43.08       43.72     24.58 o 
   2   8  35        2.12       16.00     24.91 o 
   3   8  35       97.70      105.64     31.36 o 
   4   8  35       51.71       47.25     27.15 o 
   5   8  35        0.08      -12.29     23.11 o 
   1   9  35       77.64      104.58     35.04 o 
   2   9  35       33.13       46.10     27.36 o 
   3   9  35      131.04      158.42     39.56 o 
   0   0  36     4067.48     4331.87    179.27 o 
   1   0  36      479.46      411.19     36.98 o 
   2   0  36        2.39        0.84     18.81 o 
   3   0  36      191.60      161.29     29.00 o 
   4   0  36      664.82      645.88     45.35 o 
   5   0  36      903.55      978.20     69.19 o 
   6   0  36      802.33      839.43     66.49 o 
   7   0  36      269.95      261.44     46.83 o 
   8   0  36       33.32       58.92     34.21 o 
   9   0  36      173.65      206.64     46.24 o 
   1   1  36      357.38      377.65     24.98 o 
   2   1  36     1630.66     1624.23     45.74 o 
   3   1  36      737.98      860.72     34.64 o 
   4   1  36     1738.88     1711.49     47.18 o 
   5   1  36       31.79       30.72     17.62 o 
   6   1  36      218.57      201.40     28.44 o 
   7   1  36      461.39      470.06     39.36 o 
   8   1  36       29.49        8.28     31.83 o 
   9   1  36       28.37       49.77     24.13 o 
   0   2  36      419.33      417.86     36.01 o 
   1   2  36      445.57      434.39     26.05 o 
   2   2  36       83.25       84.12     16.37 o 
   3   2  36       27.03       21.26     13.21 o 
   4   2  36        0.28       20.34     17.00 o 
   5   2  36      571.77      592.39     35.68 o 
   6   2  36      619.53      602.15     42.46 o 
   7   2  36        0.58        0.00     19.26 o 
   8   2  36       61.89       69.32     24.55 o 
   9   2  36      488.15      592.74     50.36 o 
   1   3  36      315.29      271.46     20.78 o 
   2   3  36      184.07      170.06     26.56 o 
   3   3  36      127.66      134.51     22.03 o 
   4   3  36       44.95       18.08     17.08 o 
   5   3  36       43.65        8.13     17.48 o 
   6   3  36     1190.11     1191.75     51.74 o 
   7   3  36        2.69       18.20     31.47 o 
   8   3  36       44.61       62.73     25.79 o 
   9   3  36        5.42       11.46     23.96 o 
   0   4  36      401.00      434.80     37.74 o 
   1   4  36        0.21        7.22     14.66 o 
   2   4  36      592.76      639.74     33.34 o 
   3   4  36      289.78      341.79     29.16 o 
   4   4  36      689.72      694.29     37.89 o 
   5   4  36      336.86      343.71     28.32 o 
   6   4  36        6.98       -1.42     17.09 o 
   7   4  36        2.48      -18.53     16.26 o 
   8   4  36      247.50      219.06     29.77 o 
   1   5  36       23.27       18.16     15.32 o 
   2   5  36     1577.85     1581.91     52.31 o 
   3   5  36       48.06       59.93     19.67 o 
   4   5  36       13.61       22.27     18.44 o 
   5   5  36       12.69        6.98     16.21 o 
   6   5  36        5.63       22.70     18.05 o 
   7   5  36      149.80      193.42     26.30 o 
   8   5  36       37.99       21.15     22.27 o 
   0   6  36       97.26      142.35     37.98 o 
   1   6  36      208.74      272.31     33.45 o 
   2   6  36       16.91       22.19     18.61 o 
   3   6  36      145.11      128.14     27.44 o 
   4   6  36        4.00        4.09     18.78 o 
   5   6  36      459.16      533.02     37.89 o 
   6   6  36       73.72      102.82     23.58 o 
   7   6  36      691.29      772.07     41.26 o 
   1   7  36        3.29      -21.17     21.94 o 
   2   7  36       18.34       12.49     23.32 o 
   3   7  36      209.47      246.47     34.33 o 
   4   7  36       82.96       75.59     25.55 o 
   5   7  36       14.60       15.53     21.11 o 
   6   7  36       21.56        3.29     19.47 o 
   0   8  36      352.96      385.79     82.08 o 
   1   8  36       43.49       86.84     28.44 o 
   2   8  36       72.51       36.96     26.69 o 
   3   8  36       24.74       44.53     33.86 o 
   4   8  36      233.02      195.62     42.02 o 
   1   9  36       11.98        5.95     28.21 o 
   1   1  37       14.78       15.40     14.61 o 
   2   1  37      142.99      139.17     19.94 o 
   3   1  37      116.85      112.28     19.25 o 
   4   1  37     1185.09     1131.10     62.12 o 
   5   1  37       17.39       -3.58     16.66 o 
   6   1  37       14.39       28.48     20.61 o 
   7   1  37      100.26      103.93     25.47 o 
   8   1  37       59.54       85.43     35.34 o 
   9   1  37       72.68       36.38     24.78 o 
   0   2  37     1336.42     1313.93     57.74 o 
   1   2  37       49.84       82.22     22.35 o 
   2   2  37        0.10        3.63     13.88 o 
   3   2  37       11.98       -4.25     13.55 o 
   4   2  37      592.40      601.14     35.63 o 
   5   2  37       15.88       29.39     18.46 o 
   6   2  37       67.85       27.36     20.90 o 
   7   2  37      309.74      316.29     38.98 o 
   8   2  37       17.76        0.48     24.21 o 
   9   2  37        3.45        0.76     22.72 o 
   1   3  37       83.95       51.88     15.82 o 
   2   3  37       11.23       13.33     16.18 o 
   3   3  37       21.28       16.25     19.99 o 
   4   3  37     1163.08     1089.22     48.41 o 
   5   3  37      476.11      477.61     48.65 o 
   6   3  37      407.04      430.28     34.46 o 
   7   3  37        0.20        4.26     27.56 o 
   8   3  37      979.73     1015.77     56.22 o 
   0   4  37      381.98      420.67     37.77 o 
   1   4  37       16.97       28.73     18.13 o 
   2   4  37     1274.53     1317.14     53.48 o 
   3   4  37      276.54      239.53     26.69 o 
   4   4  37      663.81      630.16     36.80 o 
   5   4  37      256.34      326.19     37.37 o 
   6   4  37      113.72      111.97     22.01 o 
   7   4  37      168.26      248.89     33.80 o 
   8   4  37      228.32      316.14     45.59 o 
   1   5  37       24.03       34.76     16.26 o 
   2   5  37      555.48      512.55     34.13 o 
   3   5  37       38.51       33.32     21.65 o 
   4   5  37        0.61      -26.32     17.54 o 
   5   5  37        0.58       -8.35     16.93 o 
   6   5  37       55.55       74.99     20.65 o 
   7   5  37      457.97      477.54     34.55 o 
   0   6  37      376.52      370.72     65.80 o 
   1   6  37       70.66       67.36     24.41 o 
   2   6  37      664.91      701.35     49.70 o 
   3   6  37       30.44       -6.75     19.11 o 
   4   6  37      155.16      133.58     30.18 o 
   5   6  37        0.01        0.83     19.33 o 
   6   6  37      239.37      287.46     31.12 o 
   1   7  37       58.09       21.43     27.33 o 
   2   7  37      158.98      191.19     35.29 o 
   3   7  37        0.03       26.21     25.52 o 
   4   7  37      278.54      302.05     32.31 o 
   5   7  37       95.81       97.10     25.63 o 
   0   8  37      260.40      197.18     66.51 o 
   1   8  37        2.96      -15.76     27.81 o 
   2   8  37       10.54       -6.60     24.79 o 
   3   8  37      184.81      234.59     45.48 o 
   0   0  38       85.24       83.70     29.16 o 
   1   0  38     2028.27     2189.48     74.33 o 
   2   0  38        1.34      -22.08     18.41 o 
   3   0  38      235.27      203.68     32.43 o 
   4   0  38     2870.37     2882.63    117.29 o 
   5   0  38      216.64      235.39     44.66 o 
   6   0  38     1033.80      978.50     73.23 o 
   7   0  38      938.78     1098.98     77.91 o 
   8   0  38       21.91       43.61     39.25 o 
   1   1  38      863.27      909.77     40.49 o 
   2   1  38      678.66      661.10     31.97 o 
   3   1  38       66.25       82.60     19.62 o 
   4   1  38        1.83       25.51     18.49 o 
   5   1  38       31.72       32.28     20.85 o 
   6   1  38       73.89       93.24     24.66 o 
   7   1  38        1.77        7.78     21.34 o 
   8   1  38       34.54       66.88     26.57 o 
   0   2  38      878.05      936.49    107.85 o 
   1   2  38      419.93      370.87     25.89 o 
   2   2  38      255.39      223.05     25.23 o 
   3   2  38       49.97       31.48     17.97 o 
   4   2  38       11.06       10.01     16.58 o 
   5   2  38       21.41       31.78     18.92 o 
   6   2  38      398.40      479.76     40.11 o 
   7   2  38       11.81       10.95     27.63 o 
   8   2  38      149.70      124.45     29.51 o 
   1   3  38       61.37       57.65     21.50 o 
   2   3  38       92.66       94.90     20.58 o 
   3   3  38       65.14       26.16     21.65 o 
   4   3  38      458.56      450.44     34.07 o 
   5   3  38        5.26       23.49     18.61 o 
   6   3  38       70.71      118.49     24.21 o 
   7   3  38       67.66      108.72     27.13 o 
   8   3  38       11.45       14.90     23.29 o 
   0   4  38     1581.68     1596.86     63.63 o 
   1   4  38     1140.14     1052.28     50.29 o 
   2   4  38      303.30      325.80     41.63 o 
   3   4  38      131.62      161.78     27.88 o 
   4   4  38       56.96       44.78     20.57 o 
   5   4  38       18.35       41.72     19.88 o 
   6   4  38        8.14       20.96     20.78 o 
   7   4  38       98.58       94.63     39.18 o 
   1   5  38      536.69      557.92     41.25 o 
   2   5  38      899.14      954.45     43.58 o 
   3   5  38      622.03      686.37     49.68 o 
   4   5  38       56.46       54.10     21.44 o 
   5   5  38      145.44      132.63     23.35 o 
   6   5  38      207.52      221.72     27.34 o 
   0   6  38      243.58      247.35     54.59 o 
   1   6  38        0.56       -3.38     23.11 o 
   2   6  38       63.29       55.00     25.26 o 
   3   6  38        3.52       -6.78     18.35 o 
   4   6  38       26.82        4.64     20.30 o 
   5   6  38       41.05       76.04     24.44 o 
   1   7  38       22.23       13.54     23.73 o 
   2   7  38      140.05      105.78     29.36 o 
   3   7  38        0.71      -18.56     23.65 o 
   4   7  38       66.07       51.84     23.42 o 
   0   8  38       82.52       87.69     57.94 o 
   1   8  38        2.46       -9.53     27.41 o 
   1   1  39       79.78       68.16     16.15 o 
   2   1  39      830.67      808.99     33.62 o 
   3   1  39       32.48       57.03     17.91 o 
   4   1  39        2.53      -24.24     16.71 o 
   5   1  39       46.16       27.30     22.32 o 
   6   1  39      305.72      288.05     35.13 o 
   7   1  39      193.72      152.01     29.50 o 
   8   1  39       13.58        9.88     30.62 o 
   0   2  39       24.34       58.17     24.01 o 
   1   2  39        4.84      -10.76     13.15 o 
   2   2  39      365.25      326.43     23.86 o 
   3   2  39        2.04       -6.57     16.24 o 
   4   2  39      925.34      928.19     43.40 o 
   5   2  39        0.49       21.59     18.97 o 
   6   2  39      110.54      141.75     30.49 o 
   7   2  39     1229.52     1338.59     62.20 o 
   1   3  39       25.39       32.40     19.53 o 
   2   3  39       41.64       48.89     19.08 o 
   3   3  39       13.71       21.43     18.51 o 
   4   3  39        3.65       -6.81     16.96 o 
   5   3  39      160.89      183.23     26.38 o 
   6   3  39      104.82      118.47     28.43 o 
   7   3  39      876.80      972.83     55.29 o 
   0   4  39      609.14      616.30     57.84 o 
   1   4  39       36.01       37.77     18.76 o 
   2   4  39      429.10      481.74     38.04 o 
   3   4  39       39.96       28.95     36.08 o 
   4   4  39       40.97       68.41     21.32 o 
   5   4  39       40.25       31.45     20.68 o 
   6   4  39      328.08      402.66     36.16 o 
   7   4  39      136.01      148.98     31.36 o 
   1   5  39      858.36      857.23     47.75 o 
   2   5  39      463.40      425.34     49.37 o 
   3   5  39      792.96      821.58     42.84 o 
   4   5  39      171.43      203.71     28.68 o 
   5   5  39        7.13       -3.16     19.49 o 
   6   5  39       21.36       11.75     21.20 o 
   0   6  39      568.60      696.51     97.97 o 
   1   6  39      153.68      104.20     28.05 o 
   2   6  39      242.88      184.22     30.91 o 
   3   6  39      343.47      382.26     34.64 o 
   4   6  39      188.21      192.96     37.02 o 
   5   6  39        5.71       -4.61     19.46 o 
   1   7  39       21.48       18.10     23.58 o 
   2   7  39       21.36       37.01     26.73 o 
   3   7  39       53.31       21.52     27.08 o 
   0   0  40     3262.65     3065.81    121.02 o 
   1   0  40      331.36      331.38     37.63 o 
   2   0  40      815.58      778.92     50.03 o 
   3   0  40      338.99      426.91     41.72 o 
   4   0  40      105.86      108.25     71.49 o 
   5   0  40      815.79     1057.85     76.65 o 
   6   0  40      389.38      416.17     56.37 o 
   7   0  40      133.96      111.03     40.67 o 
   1   1  40       51.93       48.89     15.77 o 
   2   1  40        4.79       50.87     15.26 o 
   3   1  40      275.71      308.81     26.62 o 
   4   1  40       97.76       61.37     21.09 o 
   5   1  40      289.35      293.87     34.45 o 
   6   1  40        7.32       32.73     23.94 o 
   7   1  40      555.13      599.99     46.64 o 
   0   2  40       64.87       69.45     25.49 o 
   1   2  40        4.36       10.30     14.72 o 
   2   2  40        6.96      -10.46     15.29 o 
   3   2  40      330.53      320.54     30.70 o 
   4   2  40      130.24      105.51     23.38 o 
   5   2  40      420.84      518.16     37.19 o 
   6   2  40       47.75       88.72     25.87 o 
   7   2  40       19.87       11.46     23.10 o 
   1   3  40        6.90        4.46     17.63 o 
   2   3  40        4.42       -4.49     19.84 o 
   3   3  40      208.39      257.93     35.79 o 
   4   3  40       61.03       54.70     21.38 o 
   5   3  40       35.82       39.92     20.80 o 
   6   3  40      159.97      239.01     33.65 o 
   0   4  40       21.72        0.99     56.54 o 
   1   4  40        0.83      -14.50     16.98 o 
   2   4  40       13.19       29.28     23.00 o 
   3   4  40        1.70       10.87     22.07 o 
   4   4  40      346.48      386.05     33.95 o 
   5   4  40      902.46      919.74     46.54 o 
   6   4  40      584.95      621.27     42.26 o 
   1   5  40      581.63      634.99     52.50 o 
   2   5  40      850.33      752.17     58.70 o 
   3   5  40       93.51      122.69     27.55 o 
   4   5  40        4.78        8.54     22.79 o 
   5   5  40       20.16      -15.57     19.03 o 
   0   6  40        5.99       39.09     50.46 o 
   1   6  40      605.99      754.43     82.30 o 
   2   6  40        0.02      -37.12     24.75 o 
   3   6  40      326.08      309.63     38.60 o 
   4   6  40      175.53      116.70     35.68 o 
   1   7  40      233.69      155.33     57.63 o 
   1   1  41      274.23      281.66     23.65 o 
   2   1  41       37.74       44.78     15.94 o 
   3   1  41      319.39      411.03     29.73 o 
   4   1  41      329.99      360.68     32.30 o 
   5   1  41       54.97       50.10     24.43 o 
   6   1  41      594.73      606.87     46.38 o 
   0   2  41       46.23       29.42     24.25 o 
   1   2  41        0.19       -3.29     14.68 o 
   2   2  41       45.88       43.84     18.39 o 
   3   2  41      142.04      169.37     25.33 o 
   4   2  41      191.09      219.09     32.68 o 
   5   2  41      246.81      254.34     34.35 o 
   6   2  41        2.91      -30.74     20.49 o 
   1   3  41       45.07       61.70     21.79 o 
   2   3  41       27.88        9.12     20.08 o 
   3   3  41      309.68      288.36     31.04 o 
   4   3  41       85.90      116.27     28.96 o 
   5   3  41       25.54       60.36     21.43 o 
   6   3  41      769.48      712.83     50.14 o 
   0   4  41      116.62      153.08     46.26 o 
   1   4  41       31.58       41.10     26.82 o 
   2   4  41        0.59       -5.89     20.97 o 
   3   4  41      280.97      358.57     45.51 o 
   4   4  41        6.84       31.53     20.79 o 
   5   4  41       95.52      103.37     25.09 o 
   1   5  41      817.49      807.57     56.82 o 
   2   5  41      106.03       38.34     30.36 o 
   3   5  41        8.98       -6.07     22.23 o 
   4   5  41       24.92       49.38     22.69 o 
   0   6  41     1118.25     1269.67    125.53 o 
   1   6  41       52.75       24.21     31.46 o 
   2   6  41      544.17      604.24     46.17 o 
   0   0  42      973.25     1029.57     70.71 o 
   1   0  42      981.37      984.27     48.41 o 
   2   0  42      688.18      734.29     51.65 o 
   3   0  42       52.49       63.23     27.26 o 
   4   0  42      443.43      457.92     56.42 o 
   5   0  42        0.78      -20.63     32.94 o 
   6   0  42        4.27       20.30     33.21 o 
   1   1  42      764.71      779.09     33.97 o 
   2   1  42        9.93        5.32     15.00 o 
   3   1  42     2074.30     2091.42     62.14 o 
   4   1  42      732.03      850.77     54.57 o 
   5   1  42       28.47        1.46     21.10 o 
   6   1  42       45.98       36.94     28.13 o 
   0   2  42       70.62       98.87     40.56 o 
   1   2  42       25.41       33.05     17.44 o 
   2   2  42        7.48        7.95     16.83 o 
   3   2  42      482.22      475.40     35.82 o 
   4   2  42        8.80        7.87     19.34 o 
   5   2  42       77.27       77.60     32.26 o 
   1   3  42        0.49        9.84     19.46 o 
   2   3  42       37.34       64.45     24.47 o 
   3   3  42       11.93       20.08     19.88 o 
   4   3  42      429.88      448.22     36.92 o 
   5   3  42      774.37      882.30     47.18 o 
   0   4  42      198.23      100.60     79.28 o 
   1   4  42        6.01      -24.14     26.05 o 
   2   4  42       58.10       46.94     25.38 o 
   3   4  42       23.81       -7.38     20.97 o 
   4   4  42      439.43      542.84     39.31 o 
   1   5  42      345.05      386.71     46.04 o 
   2   5  42       25.39        1.36     28.49 o 
   3   5  42       77.71       22.47     24.87 o 
   1   1  43      312.00      337.85     26.07 o 
   2   1  43       20.33       23.83     18.88 o 
   3   1  43      405.48      446.01     35.37 o 
   4   1  43      272.57      319.98     36.31 o 
   5   1  43        2.46       -5.02     21.55 o 
   0   2  43      190.55      152.11     32.60 o 
   1   2  43      848.14      905.66     46.57 o 
   2   2  43      277.51      253.66     28.94 o 
   3   2  43        0.30       -3.81     18.60 o 
   4   2  43      197.00      165.34     28.30 o 
   1   3  43        0.31       16.34     19.95 o 
   2   3  43       25.63       56.53     24.32 o 
   3   3  43      254.64      321.18     32.71 o 
   4   3  43        2.44       13.69     26.04 o 
   0   4  43       44.60       81.47     56.54 o 
   1   4  43        1.01       20.68     28.79 o 
   2   4  43      154.16      145.74     29.90 o 
   3   4  43      528.10      557.00     40.41 o 
   0   0  44      120.82      134.00     59.18 o 
   1   0  44      636.14      648.09     51.28 o 
   2   0  44       88.27      104.58     27.15 o 
   3   0  44      963.87      903.92    124.37 o 
   4   0  44      904.08      947.30     76.43 o 
   1   1  44     1142.62     1238.89     42.55 o 
   2   1  44       46.91       38.04     18.94 o 
   3   1  44       26.05       27.86     20.53 o 
   4   1  44       67.71       83.40     28.10 o 
   0   2  44       21.09       62.32     27.44 o 
   1   2  44       39.27       55.25     20.10 o 
   2   2  44        0.35       25.37     20.02 o 
   3   2  44      264.12      305.41     31.90 o 
   1   3  44       41.05       72.60     25.92 o 
   2   3  44        7.02       26.61     20.24 o 
   1   1  45       39.08       49.58     18.44 o 
   2   1  45      323.36      369.60     39.36 o 
   0   2  45      579.73      519.52     52.70 o 
   1   2  45      274.31      220.85     39.15 o 
                                                 
